# Supplementary material for: Audit identified modifiable factors in Hospital Care of Newborns in low-middle income countries: a scoping review
Source: BMC Pediatr. 2022 Feb 18;22:99. doi: 10.1186/s12887-021-02965-w (PMC8855576; doi:10.1186/s12887-021-02965-w)
Supplement: Supplementary file 1 — Additional file 1. Scoping review data extraction tool. [file 12887_2021_2965_MOESM1_ESM.xlsx]

## Sheet: Sheet1
Authors	Date/Year of study	Title	Study Design	Journal	Volume	Issue	Pages	Country	Context - Private, FBO, Public health facility	Period of study	Context - Primary, secondary, tertiary level health facility	Type of audit	Participants/population	Sample size/ No. of audited deaths	Hospital size	Number of deliveries in facility per year	Number of admissions to newborn unit per year	Number of beds in NBU	What prompted decision to conduct mortality audits	Frequency of audit meetings	Audit committee Y/N	Chair of audit committee	Members of audit committee	Average number of attendees during audit meetings	Mortality audit tool used Yes/No	Method of selection of cases for audit	Locations of neonatal care included in study	Source of data on clinical care	Number of cases discussed per meeting	Percentage of cases audited in total	Percentage of MSB's audited	Percentage of FSB's audited	Percentage of neonatal deaths audited	Causes of death not specified as either stillbirth or early neonatal deaths	Causes of stillbirth deaths	Causes of neonatal death	Causes of neonatal morbidity/Admission diagnosis - clinical audits	Facility specific neonatal mortality rate/ratio in the sample at beginning of study and at end of study	Facility specific perinatal mortaity rate/ratio at beginning and end of study	Facility specific stillbirth mortality rate/ratio at beginning and end of study	Definition of quality of care	Decision on QoC provided - optimal/suboptimal	Definition of avoidable factor/avoidable death	% avoidable mortality in sample	Total number of modifiable factors identified in the study	Total number of times modifiable factors are identified in the study	Administrative factors related to care of a live newborn and no. of times each is reported	Health care worker related factors related to care of a live newborn and no. of times each is reported	Patient oriented factors related to care of a live newborn and no. of times each is reported
Demise et al	Dec. 2015	Prospective Audit of Avoidable Factors in Institutional Stillbirths and Early Neonatal Deaths at Tikur Anbessa Hospital in Addis Ababa, Ethiopia	Prospective study design	African Journal of Reproductive Health	19	4	78-86	Ethiopia	Public health facility	June - Nov. 2012, 6 months	Tertiary level health facility	Mortality audit	Still births - fetal death after ≥ 28 weeks of gestation and weighing ≥ 1000g ENDs- live births dying within 1st 7 days of life & meeting SB criteria	61		3500 deliveries per year			High perinatal mortality rate in Ethiopia. An understanding of the nature of perinatal deaths that occur in institutional births in Ethiopia (TAH in particular), a systematic assessment of the causes of death and an understanding of potentially modifiable factors that would lead to targeted interventions	monthly	Y		2 obs, senior midwife i/c of delivery room, 1 neonatologist, neonatal fellow, head nurse ICU		Y	All SB's and END's that met inclusion criteria	Maternity unit NICU	Medical records Interviews with health staff involved in care of the SB or neonate Interviews with mothers or family members if mother unavailable	All perinatal deaths within the month	1		1	1		Acute intrapartum event - 13(43%) Congenital cause - 11(37%) Infection - 2(7%) Other causes - 2(7%) No condition identified- 5(17%)	Complications of prematurity - 19(61%) Intrapartum related events - 17(55%) Infection - 5(16%) Congenital abnormalities - 3(10%) Other causes - 1(3%)			49.8/1000			Audit team		43 (70%)	14	86	Shortage of medicines and equipment -1(2%)	Inadequate preparedness of NICU team - 26 (43%) Hypothermia - 30 (49%) Inadequate NICU care - 5 (8%)
Musafili et al	2017	Case review of perinatal deaths at hospitals in Kigali, Rwanda: perinatal audit with application of a three-delays analysis	Prospective study design	BMC Pregnancy and Childbirth	17	1	1 to 13	Rwanda	Public health facility	18th July 2012 - 8th May 2013, 10 months	Secondary level health facility Tertiary level facility	Mortality audit	Still births - fetal death after ≥ 22 completed weeks of gestation and weighing ≥ 500g ENDs - live birth dying within 1st 7 days of life & meeting SB criteria	250		7900 per year 2200 per year			A need to focus on the causes of FSB's and END's as there was already a neonatal mortality audit process that had been instituted.	As per availability of members	Y		2 Obgyn, 3 paeds		N	All perinatal deaths that met inclusion criteria	Maternity unit NICU	Clinical records Interviews wih mothers and healthcare workers	All stillbirth and early neonatal deaths						Unknown - 91% Hypertensive disorders - 13.7% Cord prolapse/cord around the neck - 6.2% Placenta abruption - 5.6% Malformations -5.6% Preterm pre-labour rupture of membranes - 5% Prolonged/obstructed labour - 3.7% Uterine rupture - 2.5%	Intrapartum related events - 38% Prematurity/LBW - 34% Infections - 12% Malformations - 8% Unknown - 5% Neonatal jaundice - 1%			32/1000	20/1000	Care provided judged against evidence based practices - local guidelines, protocols, scientific literature	Senior obstetrician & senior paediatrician	A death was considered avoidable if improved management using available resources & opportunities would have altered the outcome	0.51	14	197
Nakibuuka et al	2012	Perinatal death audits in a peri-urban hospital in Kampala, Uganda	Retrospective descriptive study	African Health Sciences	12	4	435-442	Uganda	Private not for profit	9 months	Tertiary level health facility	Mortality audit	Stillbirths - Fetal death ≥ 28 completed weeks of gestation & weighing ≥ 1000g or a body length (crown/heel) of ≥ 25cm ENDs - live births dying within 1 week of life & meeting SB criteria	120		7200 per year	2000		Motivated by the high perinatal mortality rate in the hospital	Weekly	Y	Senior most obs/paediatrician	4 obgyn, 2 paeds, 5 M.O's, 20 midwives, 2 administraors		Y	Purposive selection	Labour ward Neonatal special care units	Clinical records	1/3rd of the total from each category of MSB, FSB & END	120/350 (34%)	41 (34.2%)	38 (31.7%)	41 (34.2%)	Unknown -35% Intrapartum asphyxia -29.2% Others - 11.7% HDN - 10.8% RDS - 9.2% MAS - 2.5% HIE - 1.7%					52.8/1000 total births - beginning 47.9/1000 total births - end of study		Care provided judged against existing standards & protocols	Consensus during audit meeting		0.2	5	12		Poor resuscitation skills - 3/120 (2.5%)
Mbwele et al	2012	A rapid assessment of the quality of neonatal healthcare in Kilimanjaro region, northeast Tanzania	Prospective study design	BMC Pediatrics	12	1	182	Kilimanjaro region, Tanzania	Public health facility	6 months	1 tertiary level facility 11 secondary level facilities 2 primary level facilities	Clinical audit	Live inpatient newborns < 30 days old	82					Previous study in a Dar es Salaam Teaching Hospital that showed that quality of neonatal care was often suboptimal even within the context of available resources.	None	N	NA	NA	NA	N	All newborns aged ≤ 30 days currently admitted due to a medical problem	Maternity ward Paediatric wards Special dedicated wards	Clinical records	NA		NA	NA	NA	NA	NA	NA	Neonatal sepsis - 20-25% Pneumonia - 10-15% Other - 10-15% Prematurity - 5-10% Physiological jaundice - 5-10% Umbilical sepsis - 5-10% Gastroenteritis - 5% Birth asphyxia - 0-5% Bacterial skin infection - 0-5% Sucking problem- 0-5% Feeding intolerance - 0-5% HIV exposed - 0-5%	NA	NA	NA				NA			Inadequate lab capacity - No facility had the capacity to perform bilirubin levels or blood cultures Staff shortage Shortage of drugs and equipment - 4 facilities (27.3%)	Poor documentation of apgar score - 32/82 (39%) Poor documentation of birth weight - 17/82(20.7%) Poor documentation of referrals . Incomplete diagnosis - 25 (54.4%) preterms had no documentation of prematurity on case notes Inadequate management of newborns - 13 cases with convulsions or reduced LOC had no RBS Inadequte management of newborns - 10/16 (62.5%) neonates required oxygen but didn't r…
Kruse et al	2013	Identification ofimportant and potentially avoidable risk factors in a prospective audit study of neonatal deaths in paediatric hospital in Vietnam	Prospective study design	Acta Paediatrica	103		139-144	Vietnam	Public health facility	12 months	Tertiary level health facility	Mortality audit	Newborns ≤ 28 days who pass away in the ward & those who undergo withdrawal of life support & had favourable prognosis at admission.	71				150 bed unit	No peer reviewed reports on neonatal hospital mortality in Vietnam.	Weekly initially then daily	Y	Neonatology professor	2 Vietnamese neonatologists, Danish neonatology professor, Danish paediatrician		N	All mortalities and neonates withdrawn from life support treatment	Neonatal care unit	Central hospital registry Clinical records		0.903	NA	NA	0.9	NA	NA	Major congenital malformations Prematurity Severe infections - meningitis, sepsis, pneumonia, peritonitis		0.05	NA		Co		Risk factor that could have been avoided within the existing hospital context without the implementation of new technology or major organisational changes and If avoided in the actual clinical situation, the neonate would have been more likely to survive than die	0.235	6	127	Shortage of equiment/staff - 18(25%)	Delayed recognition or response to danger signs - 30(42%) Poor infection prevention - 24(34%) Suboptimal sepsis management - 17(24%)	Family perception of prognosis
Okomo et al	2015	Neonatal admissions, quality of care and outcome: 4 years of inpatient audit data from The Gambia's teaching hospital	Retrospective descriptive study	Paediatrics and International Child Health	35	3	252-264	The Gambia	Public health facility	4 years	Tertiary level health facility	Clinical audit	All newborns admitted to the neonatal unit during the 4 year period	5285		6000 per year	1432	31 cots - 200% occupancy	National requirement	NA	NA	NA	NA	NA	N	All admissions in the neonatal unit whose outcome could be ascertained over the 4 year period	Neonatal unit	Clinical records - records department, ward	NA	0.74	NA	NA	NA	NA		Preterm birth complications - 39% Severe infections - 25% Intrapartum related events - 24% Congenital malformations - 6% Other - 6% Tetanus - 1%	Possible severe bacterial infection - 44% Prematurity/LBW - 27% Intrapartum related events - 20% Jaundice - 5% Congenital malformations - 5%	33%-39%	NA	NA				NA	5			Poor or incomplete documentation of birth weight - 33% Incomplete patient assessment - Vital signs not monitored at admission - Temp. - 11%, RR - 8%, RBS - 34.6% Appropriate lab investigations not requested - No antenatal HIV screening in 97% of mothers No action on abnormal lab investigations - 63% of HIV exposed newborns did not receive prophylaxis Poor or no action recognized on danger signs -…
Wilmot et al	2017	Missed opportunities in neonatal death in Rwanda: Applying the three delays model in a cross-sectional analysis of neonatal death		Matern Child Health Journal	21		1121-1129	Rwanda	Public health facilities Faith based facilities	12 months	Primary level health facilities Secondary level health facilities Tertiary level health facilities	Mortality audit	Neonatal deaths - 0-28 days of life	1324						Quarterly	Y		Physicians, nurses and data managers as a minimum		Y	All neonatal deaths within the quarter		Interviews of family members/relatives who brought index patient C		1	NA	NA	1	NA	NA	Asphyxia & its complkications - 36.7% LRTIs - 22.5% Prematurity & its complications - 22.4% Congenital malformations - 7.8% Unknown cause - 5.4% Hemorrhagic disease of newborn - 1.8% NEC - 0.3% Diarrhoea with severe dehydration - 0.1%	NA
Tosif et al	2018	Assessment of the quality of neonatal care in the Solomon Islands		Journal of Paediatrics and Child Health	54	2	165-171	Solomon Islands	Public health facility	12 months	1 tertiary level facility 4 secondary level facilities	Clinical audit															Labour ward Post-natal ward neonatal ward Children's ward Emergency & outpatient depts.	Observation of facilities and equipment Ward admission records Interviews with available h/care workers																				Poorly organised newborn resuscitation areas in all facilities with equipment not ready or within reach for use
Martinez et al	2012	Barriers to neonatal care in developing countries: Parents' and providers' perceptions		Journal of Paediatrics and Child Health	48	9	852-858	Vietnam, Cambodia, Malaysia, Lao PDR	Public and private facilities		Vietnam - Tertiary level facility Malaysia - Tertiary level facility Cambodia - Private but tertiary level facility Lao PDR - Tertiary level facility	Clinical audit	Consenting parents whose infants were hospitalised either at birth or within the 1st month of life at each center Physicians, nurses, midwives & paediatric & nursing trainees providing newborn care at participating sites.	198 parents											Standardised questionnaires																						Lack of services Lack of medications Long waiting times Poorly trained health care workers Inadequate infrastructure Lack of equipment Shortage of nurses		High cost of neonatal care - 70%
[truncated: 15 more columns]
