# Supplementary material for: Audit identified modifiable factors in Hospital Care of Newborns in low-middle income countries: a scoping review
Source: BMC Pediatr. 2022 Feb 18;22:99. doi: 10.1186/s12887-021-02965-w (PMC8855576; doi:10.1186/s12887-021-02965-w)
Supplement: Supplementary file 2 — Additional file 2. [file 12887_2021_2965_MOESM2_ESM.xlsx]

## Sheet: Sheet1
	REVIEW OF TITLES
	TITLE	INCLUDED/EXCLUDED	ABSTRACT	YEAR	JOURNAL	AUTHOR
	&quot;Neither we are satisfied nor they&quot;-users and provider&#039;s perspective: a qualitative study of maternity care in secondary level public health facilities, Uttar Pradesh, India (Focus on maternal care during delivery)	0	BACKGROUND: Quality of care provided during childbirth is a critical determinant of preventing maternal mortality and morbidity. In the studies available, quality has been assessed either from the users&#039; perspective or the providers&#039;. The current study tries to bring both perspectives together to identify common key focus areas for quality improvement. This study aims to assess the user…	2015	BMC Health Serv Res
	[Audit of the quality of treatment of "near miss" patients in referral maternities in Southern Benin] (Maternal care)	0	OBJECTIVES: Maternal mortality is highly associated with the provision of obstetric care. The provision of safe and timely emergency obstetric care (EOC) for women with severe obstetric complications is one of the main components of safe motherhood programs. In this research the objective was to determine the quality of EOC by examining its availability and its provision in a timely fashion. DESI…	2006	Sante
	[Confidential enquiries and medical expert committees: a method for evaluating healthcare. The case of Obstetrics] (Maternal care)	0	BACKGROUND: Confidential inquiries into dramatic events are a specific type of audit used to measure quality of care. Confidential inquiries have been conducted on maternal deaths in some European countries since 1920-30. In France, the first one was carried out in 1996. The number of these surveys is increasing, including in developing countries. Initially implemented in perinatology, they are a…	2002	Rev Epidemiol Sante Publique
	[Maternal mortality audits in low-resource countries: analysis of 23 hospitals in Senegal and Mali (the QUARITE study)] (Quality of maternal care)	0	BACKGROUND: In 1990, the Society of Obstetricians and Gynaecologists of Canada joined the international movement for safe motherhood by adapting its ALARM programme to the needs of low-resource countries. The goal of the QUARITE (QUAlite des soins, gestion du RIsque et TEchniques obstetricales) trial is to evaluate the efficiency of the ALARM International programme in terms of maternal mortality…	2009	J Obstet Gynaecol Can
	[Medication errors in neonatology: a review]	1	Of all medical errors, medication errors are the most common as well as the most frequent cause of adverse events, the majority of them being preventable. Errors are possible at any step of the process from ordering, dispensing and administration. Neonates are reported to be at greater risk of medication error than older children and adults. The type and frequencies of reported errors are a funct…	2007	Arch Pediatr
	1999 maternal death's audit report: Lower River Health Division (Maternal death audits)	0	2001	12	West African Journal of Nursing
	A 20-year (1989-2008) audit of maternal mortality in Damascus, Syria		2011	112	Int J Gynaecol Obstet
	A 4 year review of neonatal outcome at the University of Benin Teaching Hospital, Benin City	1	BACKGROUND: Neonatal morbidity and mortality rates reflect a nation's socio-economic status, the efficiency and effectiveness of health care services. This important indicator is useful in planning for improved healthcare delivery. A four year review of neonatal outcome was therefore conducted in the special care baby Unit (SCBU) of University of Benin Teaching Hospital (UBTH). METHODS AND SUBJEC…	2010	Niger J Clin Pract
	A 5 years review of maternal mortality in FMH (Maternal death audits)	0	Introduction According to the World Health Organization (WHO), 'A maternal death is defined as the death of a woman while pregnant or within 42 days of termination of pregnancy, from any cause related to or aggravated by the pregnancy or its management but not from the accidental or incidental cause'. Globally every year an estimated 529 000 maternal deaths are due to pregnancy related preventabl…	2015	BJOG: An International Journal of Obstetrics and Gynaecology	Ambreen, A., Khurshid, S., Intasar, A., Khurshid, M. and Anwar, K.
	A 50-year audit of maternal mortality in the Peninsula Maternal and Neonatal Service, Cape Town (1953-2002) (Maternal death audits)	0	OBJECTIVE: To audit trends in maternal mortality in the Peninsula Maternal and Neonatal Service (PMNS) over a 50-year period, with respect to rates and patterns of causation. DESIGN: Retrospective and prospective audit. SETTING: The PMNS, an integrated perinatal service composed of primary, secondary and tertiary facilities in Cape Town. Population All women giving birth in the area of the Cape P…	2005	Bjog
	A 6-year (2004-2009) review of maternal mortality at the Eastern Regional Hospital, Koforidua, Ghana (Maternal death audits)	0	A 6-year (2004-2009) review of maternal deaths is presented to establish particular trends at the eastern regional hospital (1 of 10 regional hospitals in Ghana). There were a total of 191 maternal deaths over the period, with a total of 19,965 live births, giving a maternal mortality ratio of 957 per 100,000 live births. The main causes of maternal deaths were postpartum hemorrhage (22.5%), abor…	2012	Semin Perinatol
	A criterion based audit of the management of obstructed labour in Malawi (Audit of management of obstructed labour)	0	OBJECTIVE: To assess and improve the management of obstructed labour in maternity units in Malawi. METHODS: A criterion based audit of the management of obstructed labour was conducted in 8 hospitals in three districts in Malawi. Management practices were: (a) assessed by a retrospective review of 44 cases notes, and (b) compared with local standards established, by a multidisciplinary team, base…	2009	Arch Gynecol Obstet
	A critical analysis of maternal morbidity and mortality in Liberia, West Africa (Maternal QoC audits)	0	OBJECTIVE: To conduct a secondary analysis of maternal death and near-miss audits conducted at the community and facility level to explore the causes and circumstances surrounding maternal mortality and severe morbidity in one rural county in Liberia, West Africa. DESIGN: A non-experimental, descriptive design utilising maternal death and near-miss audit surveys was utilised for data collection. …	2012	Midwifery
	A global view of severe maternal morbidity: moving beyond maternal mortality (Maternal morbidity and mortality review)	0	BACKGROUND: Maternal mortality continues to be of great public health importance, however for each woman who dies as the direct or indirect result of pregnancy, many more women experience life-threatening complications. The global burden of severe maternal morbidity (SMM) is not known, but the World Bank estimates that it is increasing over time. Consistent with rates of maternal mortality, SMM r…	2018	Reprod Health
	A matter of maternal malnutrition? Explaining stillbirth/neonatal death rates in developing nations		2010		Midwifery today with international midwife	Fehr, L.
	A multilayered approach for the analysis of perinatal mortality using different classification systems (Did not identify modifiable factors in perinatal care)	0	Many classification systems for perinatal mortality are available, all with their own strengths and weaknesses: none of them has been universally accepted. We present a systematic multilayered approach for the analysis of perinatal mortality based on information related to the moment of death, the conditions associated with death and the underlying cause of death, using a combination of represent…	2009	Eur J Obstet Gynecol Reprod Biol
	A prospective cause of death classification system for maternal deaths in low and middle-income countries: results from the Global Network Maternal Newborn Health Registry (Causes of maternal deaths)	0	Objective: To describe the causes of maternal death in a population-based cohort in six low- and middle-income countries using a standardised, hierarchical, algorithmic cause of death (COD) methodology. Design(s): A population-based, prospective observational study. Setting(s): Seven sites in six low- to middle-income countries including the Democratic Republic of the Congo (DRC), Guatemala, Indi…	2018	BJOG: An International Journal of Obstetrics and Gynaecology	Pasha, O., McClure, E. M., Saleem, S., Tikmani, S. S., Lokangaka, A., Tshefu, A., Bose, C. L., Bauserman, M., Mwenechanya, M., Chomba, E., Carlo, W. A., Garces, A. L., Figueroa, L., Hambidge, K. M., Krebs, N. F., Goudar, S., Kodkany, B. S., Dhaded, S., Derman, R. J., Patel, A., Hibberd, P. L., Esamai, F., Tenge, C., Liechty, E. A., Moore, J. L., Wallace, D. D., Koso-Thomas, M., Miodovnik, M. and …
	A rapid assessment of the quality of neonatal healthcare in Kilimanjaro region, northeast Tanzania	1	Background: While child mortality is declining in Africa there has been no evidence of a comparable reduction in neonatal mortality. The quality of inpatient neonatal care is likely a contributing factor but data from resource limited settings are few. The objective of this study was to assess the quality of neonatal care in the district hospitals of the Kilimanjaro region of Tanzania. Methods: C…	2012	BMC pediatrics
	A retrospective analysis of maternal and neonatal mortality at a teaching and referral hospital in Kenya (Causes of maternal and neonatal deaths)	0	OBJECTIVE: To measure the incidence of maternal and early neonatal mortality in women who gave birth at Moi Teaching and Referral Hospital (MTRH) in Kenya and describe clinical and other characteristics and circumstances associated with maternal and neonatal deaths following deliveries at MTRH. METHODS: A retrospective audit of maternal and neonatal records was conducted with detailed analysis of…	2013	Reprod Health
	A review of maternal deaths at Goroka General Hospital, Papua New Guinea 2005-2008 (Maternal deaths)	0	BACKGROUND: Papua New Guinea is a developing country with a population of six million, facing significant geographical, cultural and economic barriers to the provision of antenatal and intrapartum care. The maternal mortality ratio (MMR) is an internationally regarded index of the quality of a country's maternity services; the most recently reported MMR for Papua New Guinea of 773 deaths per 100 …	2010	Aust N Z J Obstet Gynaecol
	A review of maternal deaths in South Africa during 1998. National Committee on Confidential Enquiries into Maternal Deaths (Maternal deaths)	0	OBJECTIVE: To document the prevalence and causes of maternal mortality and to identify avoidable factors, missed opportunities and substandard care related to these deaths. METHOD: Maternal deaths are notifiable; when a maternal death occurs a maternal death notification form is filled in and sent to the provincial Maternal, Child and Women's Health (MCWH) units. Provincial assessors assess the d…	2000	S Afr Med J
	A root-cause analysis of maternal deaths in Botswana: towards developing a culture of patient safety and quality improvement (Maternal deaths)	0	BACKGROUND: In 2007, 95% of women in Botswana delivered in health facilities with 73% attending at least 4 antenatal care visits. HIV-prevalence in pregnant women was 28.7%. The maternal mortality ratio in 2010 was 163 deaths per 100,000 live births versus the government target of 130 for that year, indicating that the Millennium Development Goal 5 was unlikely to be met. A root-cause analysis wa…	2014	BMC Pregnancy Childbirth
	A six-year review of maternal mortality in a teaching hospital in Addis Ababa	0	1988	26	Ethiopian medical journal	Yoseph, S. and Kifle, G.
	A study of refugee maternal mortality in 10 countries, 2008-2010	0	CONTEXT: Little is known about the prevalence of maternal mortality in refugee camps for populations displaced by conflict, or about the factors contributing to such deaths. METHODS: Maternal Death Review Reports were used to analyze maternal deaths that occurred in 2008-2010 in 25 refugee camps in 10 countries. Assessed outcomes included causes of death; delays in women seeking, reaching or rece…	2012	Int Perspect Sex Reprod Health
	A survey study identified global research priorities for decreasing maternal mortality	0	OBJECTIVES: The aim of this study was to identify and prioritize research gaps to help decrease maternal mortality. STUDY DESIGN AND SETTING: We conducted a two-stage survey. We provided participants (Cochrane Collaboration experts) with a list of 319 problem/population, intervention, comparison, and outcome questions built from 178 Cochrane systematic reviews. Questions were classified according…	2014	J Clin Epidemiol
	A Ten Year Audit of Maternal Mortality: Millennium Development Still a Distant Goal	0	Objective: To assess various causes of maternal mortality over a ten year period Design: Retrospective audit of hospital case records Setting: Tertiary care hospital Population: Pregnant women who expired in the premises of GTB Hospital. Materials and Methods: A retrospective audit of case records of maternal deaths was conducted for a ten year period (January 2005 to December 2014). Results: The…	2017	Indian Journal of Community Medicine
	A theory map of the causes of perinatal death in a developing country	0	Objectives: The rate of mortality in the perinatal period is considered one of the most important health indices in a community. Therefore, effective factors should be identified and appropriate strategies should be developed to maintain and enhance the health level of the neonates as a vulnerable group. Accordingly, the present study aimed to determine the rate of perinatal mortality in Semnan. …	2019	Crescent Journal of Medical and Biological Sciences	Mahdizadeh, J., Bouraghi, H., Panahi, S. S. G. S., Mohammadpour, A., Shargh, A. K., Mojarad, M. R. and Kahouei, M.
	A twenty year profile of maternal mortality trends in Nagpur City, 1957-76	0	1983	33	Journal of obstetrics and gynaecology of India	Rao, G. R., Shastrakar, V. D. and Gupta, B. P.
	Access to maternal and perinatal health services: Lessons from successful and less successful examples of improving access to safe delivery and care of the newborn	0	Summary The huge majority of the annual 6.3 million perinatal deaths and half a million maternal deaths take place in developing countries and are avoidable. However, most of the interventions aiming at reducing perinatal and maternal deaths need a health care system offering appropriate antenatal care and quality delivery care, including basic and comprehensive emergency obstetric care facilitie…	2010	Tropical Medicine and International Health	De Brouwere, V., Richard, F. and Witter, S.
	Achievements and lessons learnt from facility-based maternal death reviews in Cameroon	0	2014	121 Suppl 4	Bjog
	Achieving accountability through maternal death reviews in Nigeria: a process analysis	0	Maternal death reviews (MDRs) are part of the drive to increase accountability for maternal deaths and reduce their occurrence by identifying barriers to effective, quality care. However, conducting MDRs well is difficult; staff commitment and establishing a blame free environment are key challenges. By examining the communication strategies used in MDRs this study sought to understand how MDR me…	2017	Health Policy & Planning
	Addressing the challenge of neonatal mortality	0	Reducing neonatal mortality remains a challenge with an estimated 3.0 million neonatal deaths in 2011, three-quarters of these in sub-Saharan Africa and Southern Asia. The leading causes of neonatal death globally are complications of preterm birth, intrapartum-related causes and infections. While post-neonatal, under-5 deaths fell by 47% between 1990 and 2011, neonatal deaths only fell by 32% an…	2013	Trop Med Int Health
	Advancing the application of systems thinking in health: understanding the dynamics of neonatal mortality in Uganda	0	Of the three million newborns that die each year, Uganda ranks fifth highest in neonatal mortality rates, with 43,000 neonatal deaths each year. Despite child survival and safe motherhood programmes towards reducing child mortality, insufficient attention has been given to this critical first month of life. There is urgent need to innovatively employ alternative solutions that take into account t…	2014	Health research policy and systems
	Adverse events and other incidents in neonatal intensive care units	1	The occurrence of avoidable adverse events (AEs) represents a problem of quality of care that is responsible for the increase in monetary and social costs, causing suffering to the patient, their family members and the professional involved. This situation is aggravated when it involves newborns (NBs) with very low birth weights and shorter gestational ages, admitted to neonatal intensive care un…	2015	Cien Saude Colet
	Adverse obstetric and neonatal outcomes in women with severe mental illness: to what extent can they be prevented?	0	BACKGROUND: Women with schizophrenia and bipolar disorder are at a higher risk of obstetric and neonatal complications. The aim of this study was to better understand the factors that may influence these adverse outcomes. METHOD: We examined obstetric and neonatal outcomes of pregnant women with schizophrenia and bipolar disorder and factors possibly influencing these outcomes. A retrospective re…	2014	Schizophr Res
	Adverse pregnancy outcomes, 'stillbirths and early neonatal deaths' in Mutare district, Zimbabwe (2014): a descriptive study	0	BACKGROUND: Perinatal deaths account for 7% of the global burden of disease, with developing countries contributing about 98% of deaths. The aim of this study was to describe the prevalence and factors contributing to adverse pregnancy outcomes, particularly perinatal death, among women at Sakubva hospital, Mutare district, Zimbabwe from January to June 2014. METHODS: We conducted a retrospective…	2019	BMC Pregnancy Childbirth
	Aetiology of stillbirths and neonatal deaths in rural Ghana: Implications for health programming in developing countries	0	In developing countries many stillbirths and neonatal deaths occur at home and cause of death is not recorded by national health information systems. A community-level verbal autopsy tool was used to obtain data on the aetiology of stillbirths and neonatal deaths in rural Ghana. Objectives were to describe the timing and distribution of causes of stillbirths and neonatal deaths according to site …	2008	Paediatric and Perinatal Epidemiology	Edmond, K. M., Quigley, M. A., Zandoh, C., Danso, S., Hurt, C., Agyei, S. O. and Kirkwood, B. R.
	Afghan migrants face more suboptimal care than natives: a maternal near-miss audit study at university hospitals in Tehran, Iran	0	BACKGROUND: Women from low-income settings have higher risk of maternal near miss (MNM) and suboptimal care than natives in high-income countries. Iran is the second largest host country for Afghan refugees in the world. Our aim was to investigate whether care quality for MNM differed between Iranians and Afghans and identify potential preventable attributes of MNM. METHODS: An MNM audit study wa…	2017	BMC Pregnancy Childbirth
	Almost 9 in 10 maternal deaths could be prevented, Zimbabwe study shows		1995		Safe motherhood	Anonymous
	An audit and trends of perinatal mortality at the Jinnah Postgraduate Medical Centre, Karachi	1	OBJECTIVE: To prospectively review the extent and determinants of perinatal mortality (PNM), at a large Government referral teaching hospital in Karachi and to compare the rate with previous data. METHODS: One year study from 1st January to 31st December 2001 was carried out in the Department of Obstetrics and Gynaecology, Jinnah Postgraduate Medical Centre, Karachi. A prospective review of all s…	2007	J Pak Med Assoc
	An audit of eclampsia	0	One hundred and three patients with eclampsia were managed during a period of eleven years. The perinatal mortality rate was 136 per 1000 total births and there were six maternal deaths. The maternal mortality rate was less among eclamptics delivered by Caesarean Section. Liberal use of diazepam and/or magnesium sulphate and early recourse to Caesarean Section were integral in the care of these w…	1994	West Indian Med J
	An audit of maternal deaths from a referral university teaching hospital in Nigeria: the emergence of HIV/AIDS as a leading cause	0	AIMS AND OBJECTIVES: To analyse the characteristics and causes of maternal death in a referral tertiary health facility in Southern Nigeria. MATERIALS AND METHODS: This is a facility- based review of 184 maternal deaths that occurred from January 2005 to June 2009. Primary causes of death and factors that contributed to maternal death including delay in accessing health care were identified. RESU…	2012	Niger Postgrad Med J
	An Intervention to Enhance Obstetric and Newborn Care in India: A Cluster Randomized-Trial	1	Objectives: This study assessed whether community mobilization and interventions to improve emergency obstetric and newborn care reduced perinatal mortality (PMR) and neonatal mortality rates (NMR) in Belgaum, India. Methods: The cluster-randomised controlled trial was conducted in Belgaum District, Karnataka State, India. Twenty geographic clusters were randomized to control or the intervention.…	2015	Maternal & Child Health Journal
	An investigation of maternal deaths following public protests in a tribal district of Madhya Pradesh, central India	0	Since 2005, the Government of India has initiated several interventions to address the issue of maternal mortality, including efforts to improve maternity services and train community health workers, and to give cash incentives to poor women if they deliver in a health facility. Following local protests against a high number of maternal deaths in 2010 in Barwani district in Madhya Pradesh, centra…	2012	Reprod Health Matters
	An option for measuring maternal mortality in developing countries: A survey using community informants	0	Background: The maternal mortality ratio (MMR) remains high in most developing countries. Local, recent estimates of MMR are needed to motivate policymakers and evaluate interventions. But, estimating MMR, in the absence of vital registration systems, is difficult. This paper describes an efficient approach using village informant networks to capture maternal death cases (Maternal Deaths from Inf…	2010	BMC Pregnancy and Childbirth	Qomariyah, S. N., Braunholtz, D., Achadi, E. L., Witten, K. H., Pambudi, E. S., Anggondowati, T., Latief, K. and Graham, W. J.
	Analysis of maternal deaths in Egyptian maternity hospitals		1979		Population sciences (Cairo, Egypt)	Younis, M. N., Ibrahim, A., Serour, G. and El Hemaly, A.
	Analysis of maternal mortality in a tertiary care hospital to determine causes and preventable factors	0	BACKGROUND: All pregnant women are at risk of obstetrical complications and most of these occur during labour and delivery that lead to maternal death. In our setup maternal mortality is seriously under estimated. Safe motherhood as a priority for action can not be identified with out properly assessing maternal mortality. The objectives of this study were to determine causes and preventable fact…	2003	Journal of Ayub Medical College, Abbottabad : JAMC	Begum, S., Aziz un, Nisa and Begum, I.
	Analysis of perinatal deaths and ascertaining perinatal mortality trend in a hospital	0	BACKGROUND: Perinatal mortality rate is very high in developing countries including Nepal. Analyzing perinatal deaths help in identifying preventable factors thus help in reducing it. Analysis of causes of perinatal deaths over a period in a hospital will help to identify the perinatal mortality trend and preventable factors thus help in taking corrective measures to reduce the perinatal mortalit…	2011	J Nepal Health Res Counc
	Analysis of perinatal mortality at a teaching hospital in Dar es Salaam, Tanzania, 1999-2003	0	We conducted a retrospective analysis of perinatal mortality at Muhimbili National Hospital (MNH), Dar es Salaam, Tanzania 1999-2003 in order to categorise/classify perinatal deaths as well as to identify key factors in perinatal care that could be improved. Data were retrieved from the MNH obstetric database and causes of early neonatal deaths were traced from the neonatal ward register. The stu…	2006	Afr J Reprod Health
	Antenatal care and perinatal mortality	0	1985	52	Indian journal of pediatrics	Kapoor, S. K., Reddaiah, V. P. and Lobo, J.
	Approaches to improve quality of care (QoC) for women and newborns: conclusions, evidence gaps and research priorities	0	This series of papers focuses on a quality of care framework for maternal health, and systematically reviews the evidence of interventions aimed at improving care at the community-, district- and factility-levels. While the systematic reviews highlight the effectiveness of specific quality improvement efforts on maternal and newborn health, it also illlustrates the dearth of evidence on community…	2014	Reprod Health
	Approaches to improve the quality of maternal and newborn health care: an overview of the evidence	0	Despite progress in recent years, an estimated 273,500 women died as a result of maternal causes in 2010. The burden of these deaths is disproportionately bourne by women who reside in low income countries or belong to the poorest sectors of the population of middle or high income ones, and it is particularly acute in regions where access to and utilization of facility-based services for childbir…	2014	Reprod Health
	Are deaths due to prematurity avoidable in developing countries?	1	Our aim was to assess the potential for reducing the perinatal mortality rate (PNMR) related to spontaneous preterm delivery. Data from 44 Perinatal Problem Identification Program sentinel sites around South Africa were used. In each perinatal death the primary cause as well as missed opportunities and substandard care were discussed and allocated. 3045 perinatal deaths in 78 343 births of >= 100…	2004	Tropical Doctor	Pattinson, R. C.
	Are we making progress in maternal mortality?	0	2011	364	New England Journal of Medicine	Paxton, A. and Wardlaw, T.
	Assessing coverage, equity and quality gaps in maternal and neonatal care in sub-saharan Africa: an integrated approach	0	BACKGROUND: Gaps in coverage, equity and quality of health services hinder the achievement of the Millennium Development Goals 4 and 5 in most countries of sub-Saharan Africa as well as in other high-burden countries, yet few studies attempt to assess all these dimensions as part of the situation analysis. We present the base-line data of a project aimed at simultaneously addressing coverage, equ…	2015	PLoS One
	Assessing emergency obstetric care provision in low- and middle-income countries: a systematic review of the application of global guidelines	0	Lack of timely and quality emergency obstetric care (EmOC) has contributed significantly to maternal morbidity and mortality, particularly in low- and middle-income countries (LMICs). Since 2009, the global guideline, referred to as the 'handbook', has been used to monitor availability, utilization, and quality of EmOC. To assess application and explore experiences of researchers in LMICs in asse…	2016	Global Health Action
	Assessing maternal death causes in developing countries; comparing internal death audit to external confidential enquiries into maternal deaths at a referral hospital in tanzania	0	Objectives: To assess the causes of maternal deaths and extent of substandard care at a regional hospital in Tanzania by both internal and external audit. Materials: All registered cases of maternal deaths between 2006 and 2008 at a regional hospital were considered. Out of 68 cases sufficient written documentation to perform an audit was retrieved in 62 cases. Method(s): The compiled information…	2012	International Journal of Gynecology and Obstetrics	Sorensen, B. L.
	Assessment of facility readiness and provider preparedness for dealing with postpartum haemorrhage and pre-eclampsia/eclampsia in public and private health facilities of northern Karnataka, India: a cross-sectional study	0	BACKGROUND: The maternal mortality ratio in India has been declining over the past decade, but remains unacceptably high at 212 per 100,000 live births. Postpartum haemorrhage (PPH) and pre- eclampsia/eclampsia contribute to 40% of all maternal deaths. We assessed facility readiness and provider preparedness to deal with these two maternal complications in public and private health facilities of …	2014	BMC Pregnancy Childbirth
	Assessment of maternal near-miss and quality of care in a hospital-based study in Accra, Ghana	0	Objective: To assess the baseline incidence of maternal near-miss, process indicators related to facility access, and quality of care at a tertiary care facility in urban Ghana.Methods: A prospective observational study of all women delivering at the facility, including those with pregnancy-related complications, was conducted between October 2010 and March 2011. Quality of maternal health care w…	2013	International Journal of Gynecology & Obstetrics
	Assessment of the quality of neonatal care in the Solomon Islands	1	Aim: To identify strengths and obstacles for improving the quality of newborn care in the Solomon Islands. Improving the quality of newborn care is a priority in the Sustainable Development Goals and the Action Plan for Healthy Newborns in the Western Pacific. The neonatal mortality rate in the Solomon Islands, a lower-middle-income country, has improved slower than overall child mortality. In 20…	2018	Journal of Paediatrics & Child Health
	Associated Factors and Quality of Care Received among Maternal Deaths at a Regional Hospital in Ghana: Maternal Death Audit Review	0	Maternal death audits are crucial to the reduction of maternal deaths. The aim of this study was to identity factors contributing to maternal deaths at Eastern Regional Hospital of Ghana. Quantitative and qualitative methods were used. Quantitative data on all the maternal deaths from January to December 2012 was extracted from completed audit forms and patients records using a standardized quest…	2017	Afr J Reprod Health
	Audit for maternal and newborn health services in resource-poor countries	0	2009	116	BJOG: An International Journal of Obstetrics & Gynaecology
	Audit for quality of care and fate of maternal critical cases at Women's Health Hospital	0	Maternal deaths remain high, numbers at the facility level are relatively low. Aim To evaluate effect of management guidelines on occurrence of maternal near miss in Women's Health Hospital. Design A cross-sectional study. Setting ICU of Women's Health Hospital's at Assiut Main University Hospital and Al-fayoum University Hospital. Subjects Convenient sample of 93 maternal near-miss cases includi…	2018	Applied Nursing Research
	Audit incorporating avoidability and appropriate intervention can significantly decrease perinatal mortality	0	OBJECTIVE: To evaluate the role of the ICA (Identification, Cause, Avoidable factor) Solution method of perinatal audit in reducing perinatal mortality. DESIGN: Retrospective audit of 1,060 perinatal deaths between 1 January 1991 and 31 December 1992. SETTING: Livingstone Hospital Maternity Service. SUBJECTS: One thousand and sixty perinatal deaths, where the gestational age exceeded 28 weeks or,…	1995	S Afr Med J
	Audit of a new model of birth care for women with low risk pregnancies in South Africa: the primary care onsite midwife-led birth unit (OMBU)	0	BACKGROUND: South Africa's health system is based on the primary care model in which low-risk maternity care is provided at community health centres and clinics, and 'high-risk' care is provided at secondary/tertiary hospitals. This model has the disadvantage of delays in the management of unexpected intrapartum complications in otherwise low-risk pregnancies, therefore, there is a need to re-eva…	2014	BMC Pregnancy Childbirth
	Audit of a program to increase the use of vacuum extraction in Mulago Hospital, Uganda	0	BACKGROUND: Prolonged second stage of labour is a major cause of perinatal and maternal morbidity and mortality in low-income countries. Vacuum extraction is a proven effective intervention, hardly used in Africa. Many authors and organisations recommend (re)introduction of vacuum extraction, but successful implementation has not been reported. In 2012, a program to increase the use of vacuum ext…	2016	BMC Pregnancy Childbirth
	Audit of antenatal steroid use in mothers of preterms admitted to a neonatal intensive care unit in Ghana (QoC maternal)	0	Background: Antenatal corticosteroids (ACS) are established as an effective method of reducing preterm morbidity and mortality. At the Korle Bu Teaching Hospital (KBTH), a tertiary referral centre in Ghana, it is recommended that a course of ACS should be given to mothers before delivery between 24 weeks to 34 weeks gestation. Objective(s): The study was performed primarily to determine the level…	2018	Ghana medical journal	Sackey, A. H. and Tagoe, L. G.
	Audit of cases with uterine rupture: a process indicator of quality of obstetric care in Angola (QoC maternal)	0	Audit of uterine rupture (UR) used as a process indicator, can identify factors considered avoidable to improve future quality of obstetric care. Records of UR cases at a referral maternity in Luanda were studied retrospectively (n=43) and prospectively (n=67) including basic obstetric information, maternal and foetal outcome, duration of labour, time interval between diagnosis and intervention, …	2010	Afr J Reprod Health
	Audit of Maternal Mortality Ratio and Causes of Maternal Deaths in the Largest Maternity Hospital in Cairo, Egypt (Kasr Al Aini) in 2008 and 2009; Lessons Learned (QoC maternal)	0	This study examined maternal deaths at Cairo University Maternity Hospital between January 2008 and December 2009. The aim was to calculate Maternal Mortality Ratio (MMR) as well as identify the causes and predisposing factors to maternal deaths. Data were collected from the files of the hospitalized pregnant women in the hospital. There were 38 maternal deaths and MMR was 79 per 100,000 live bir…	2013	African Journal of Reproductive Health
	Audit of referral of obstetric emergencies in Angola: a tool for assessing quality of care (QoC maternal)	0	By auditing various aspects of referrals of obstetric emergencies, we wanted to study the effectiveness over time of a recently established network of peripheral birth units and two central hospitals in Luanda. 157 women referred for obstetric emergencies were studied regarding clinical outcome and process indicators like waiting time, partogramme quality and Caesarean section rate (CSR). After a…	2009	Afr J Reprod Health
	Audit of severe acute morbidity in hypertensive pregnancies in a developing country (QoC maternal)	0	The aim of this study was to establish a population-based incidence of severe acute maternal morbidity (SAMM) in hypertensive pregnancies and to assess if substandard care was unique to cases of SAMM and mortality or whether it was apparent in uncomplicated pregnancies as well. The population-based incidence of hypertension was 12%. Using defined criteria for SAMM, the incidence of SAMM was 3/100…	2004	Journal of Obstetrics and Gynaecology	Panday, M., Mantel, G. D. and Moodley, J.
	Audit of severe maternal morbidity in Uganda--implications for quality of obstetric care (Maternal morbidity)	0	BACKGROUND: For every maternal death, there are probably 100 or more morbidities, but the quality of health care for these women who survive has rarely been an issue. The purpose of this study is to explore audit of severe obstetric morbidity and the concept of near miss in four referral hospitals in Uganda. METHODS: This was an exploratory systematic enquiry into the care of a subset of women wi…	2006	Acta Obstet Gynecol Scand
	Audit of uterine rupture in Maputo: a tool for assessment of obstetric care (QoC maternal)	0	Records of 96 women who had rupture of the uterus in labor were audited to find circumstances significantly associated with pregnancy outcome. The prevalence was 1 rupture in 424 deliveries. In 74 cases (77.1%) uterine rupture occurred after hospitalization, the remaining 22 cases being emergency transfers with rupture secondary to a delivery attempt elsewhere. History of a previous cesarean sect…	1994	Gynecol Obstet Invest
	Audit-identified avoidable factors in maternal and perinatal deaths in low resource settings: a systematic review	1	BACKGROUND: Audits provide a rational framework for quality improvement by systematically assessing clinical practices against accepted standards with the aim to develop recommendations and interventions that target modifiable deficiencies in care. Most childbirth-associated mortality audits in developing countries are focused on a single facility and, up to now, the avoidable factors in maternal…	2014	BMC Pregnancy Childbirth
	Barriers to accessing adequate maternal care in Central and Eastern European countries: A systematic literature review (systematic review of maternal mortality)	0	Maternal health outcomes in Central and Eastern Europe (CEE) compare unfavorable with those in Western Europe, despite macro-indicators that suggest well-designed maternal care systems. However, macro-indicators at the system level only capture capacity, funding and utilization of care and not the actual allocation of financial and human resources, the quality of care and access to it. It is thes…	2017	Soc Sci Med
	Barriers to neonatal care in developing countries: Parents' and providers' perceptions	1	Aim: Hospital care and advanced medical technologies for sick neonates are increasingly available, but not always readily accessible, in many countries. We characterised parents' and providers' perceptions of barriers to neonatal care in developing countries. Method(s): We interviewed parents whose infant was hospitalised within the first month of life in Cambodia, Malaysia, Laos and Vietnam, ask…	2012	Journal of Paediatrics and Child Health	Martinez, A. M., Khu, D. T. K., Boo, N. Y., Neou, L., Saysanasongkham, B. and Partridge, J. C.
	Beliefs and practices regarding delivery and postpartum maternal morbidity in rural Bangladesh (maternal morbidity)	0	Most maternal deaths occur in the puerperium and most maternal morbidities probably also arise at that time. Maternal morbidities occur much more frequently than maternal deaths, but very little is known about their magnitude or causes. This study uses focus-group discussions to explore the experiences of childbirth and postpartum illness among rural Bangladeshi women. The women's beliefs about d…	1995	Studies in family planning	Goodburn, E. A., Gazi, R. and Chowdhury, M.
	Birth attendants as perinatal verbal autopsy respondents in low- and middle-income countries: A viable alternative? (verbal autopsy)	0	Objective To assess the feasibility of using birth attendants instead of bereaved mothers as perinatal verbal autopsy respondents. Methods Verbal autopsy interviews for early neonatal deaths and stillbirths were conducted separately among mothers (reference standard) and birth attendants in 38 communities in four developing countries. Concordance between maternal and attendant responses was calcu…	2012	Bulletin of the World Health Organization	Engmann, C., Garces, A., Jehan, I., Ditekemena, J., Phiri, M., Thorsten, V., Mazariegos, M., Chomba, E., Pasha, O., Tshefu, A., Wallace, D., McClure, E. M., Goldenberg, R. L., Carlo, W. A., Wright, L. L. and Bose, C.
	Break in audit of maternal and perinatal deaths raises alarm ()	0	2011	342	BMJ: British Medical Journal (Overseas & Retired Doctors Edition)
	Burden of morbidities and the unmet need for health care in rural neonates--a prospective observational study in Gadchiroli, India (community audits)	0	BACKGROUND: Majority of the neonates in developing countries are born and cared for in rural homes but the available information is mostly hospital based. OBJECTIVE(S): To estimate: (i) the incidence of various neonatal morbidities and associated case fatality in home-cared rural neonates, (ii) proportion of neonates with indications for health care, and (iii) the proportion who actually receive …	2001	Indian pediatrics	Bang, A. T., Bang, R. A., Baitule, S., Deshmukh, M. and Reddy, M. H.
	Can a developed country's maternal mortality review be used as the 'gold standard' for a developing country? (maternal mortality)	0	Background: Relative to other public health problems, maternal mortality ratio (MMR) differences between developed and developing countries are greater than expected. South Africa (SA) produced its first national report on maternal deaths in 1998. UK's last report covered the period 1994-1996. Objective and Method: Compare the two reports to document reasons for the MMR differences using the Safe…	2002	European Journal of Obstetrics and Gynecology and Reproductive Biology	Mantel, G. D. and Moodley, J.
	Can enquiries into severe acute maternal morbidity act as a surrogate for maternal death enquiries? (Maternal morbidity)	0	OBJECTIVE: To assess whether severe acute maternal morbidity (SAMM, 'near misses') can be used as a surrogate of an analysis of maternal deaths to describe the pattern of severe maternal disease and avoidable factors related to it. DESIGN: Prospective, descriptive study. SETTING: A SAMM and maternal mortality audit was conducted in three clearly defined geographical areas, consisting of rural and…	2003	Bjog
	Can improvements in breast-feeding practices reduce neonatal mortality in developing countries? (Improvement in breastfeeding practices leading to improved neonatal care)	0	OBJECTIVE: to review the literature on the relationship between breast-feeding practices in the first month of life and neonatal mortality. METHOD(S): Medline and Cochrane databases were searched using the keywords breastfeeding, and neonatal mortality, supplemented with additional searches using the keywords developing countries, colostrum, infant feeding and infant mortality, hypoglaecemia, hyp…	2001	Midwifery	Huffman, S. L., Zehner, E. R. and Victora, C.
	Case review of perinatal deaths at hospitals in Kigali, Rwanda: perinatal audit with application of a three-delays analysis	1	BACKGROUND: Perinatal audit and the three-delays model are increasingly being employed to analyse barriers to perinatal health, at both community and facility level. Using these approaches, our aim was to assess factors that could contribute to perinatal mortality and potentially avoidable deaths at Rwandan hospitals. METHODS: Perinatal audits were carried out at two main urban hospitals, one at …	2017	BMC Pregnancy Childbirth
	Causes and determinants of inequity in maternal and child health in Vietnam (Causes of inequity in maternal and child health)	0	BACKGROUND: Inequities in health are a major challenge for health care planners and policymakers globally. In Vietnam, rapid societal development presents a considerable risk for disadvantaged populations to be left behind. The aim of this review is to map the known causes and determinants of inequity in maternal and child health in Vietnam in order to promote policy action. METHODS: A review was…	2012	BMC Public Health
	Causes of maternal mortality in Ethiopia: a significant decline in abortion related death (Maternal deaths)	0	BACKGROUND: Although the common direct obstetric causes of maternal mortality are known from the literature, the contribution of each cause and the change in trend over decades is unknown in Ethiopia. The objective of this review was to assess the trend of proportion of maternal mortality due to the common direct causes., METHODS: This systematic review was done on eighteen health facility based …	2014	Ethiopian journal of health sciences	Berhan, Y. and Berhan, A.
	Causes of mortality and associated modifiable health care factors for children (< 5-years) admitted at Onandjokwe Hospital, Namibia (Causes of under 5 deaths)	0	INTRODUCTION: Many countries, especially those from sub-Saharan Africa, are unlikely to reach the Millennium Development Goal for under-5 mortality reduction by 2015. This study aimed to identify the causes of mortality and associated modifiable health care factors for under-5 year-old children admitted to Onandjokwe Hospital, Namibia. METHOD: A descriptive retrospective review of the medical rec…	2015	Afr J Prim Health Care Fam Med
	Causes of perinatal mortality and associated maternal complications in a South African province: Challenges in predicting poor outcomes (Causes of perinatal mortality)	0	Background: Reviews of perinatal deaths are mostly facility based. Given the number of women who, globally, deliver outside of facilities, this data may be biased against total population data. We aimed to analyse population based perinatal mortality data from a LMIC setting (Mpumalanga, South Africa) to determine the causes of perinatal death and the rate of maternal complications in the setting…	2015	BMC Pregnancy and Childbirth	Allanson, E. R., Muller, M. and Pattinson, R. C.
	Causes of stillbirth and neonatal deaths: Next steps to an international classification system to improve perinatal outcomes (Literature review)	0	Background: Classification of stillbirth and neonatal death causes is crucial for analysis of mortality and prevention. Due to limitations of the ICD and lack of an international approach, numerous systems have emerged, yet the Lancet's Stillbirth Series suggests the use of multiple systems is suboptimal, and calls for development of one global system. This study aimed to provide WHO with an over…	2014	Journal of Paediatrics and Child Health	Leisher, S., Reinebrant, H., Teoh, Z., Gordijn, S. J., Erwich, J. J., Heazell, A., McClure, E. M., Smith, G., Pattinson, R., Froen, J. R. and Flenady, V.
	Causes of stillbirths and early neonatal deaths: Data from 7993 pregnancies in six developing countries (R/factors perinatal deaths)	0	Objective: To report stillbirth and early neonatal mortality and to quantify the relative importance of different primary obstetric causes of perinatal mortality in 171 perinatal deaths from 7993 pregnancies that ended after 28 weeks in nulliparous women. Method(s): A review of all stillbirths and early newborn deaths reported in the WHO calcium supplementation trial for the prevention of pre-ecl…	2006	Bulletin of the World Health Organization	Ngoc, N. T. N., Merialdi, M., Abdel-Aleem, H., Carroli, G., Purwar, M., Zavaleta, N., Campodonico, L., Ali, M. M., Hofmeyr, G. J., Mathai, M., Lincetto, O. and Villarb, J.
	Challenge of reducing perinatal mortality in rural Congo: findings of a prospective, population-based study	1	Each year, an estimated six million perinatal deaths occur worldwide, and 98% of these deaths occur in low- and middle-income countries. These estimates are based on surveys in both urban and rural areas, and they may underrepresent the problem in rural areas. This study was conducted to quantify perinatal mortality, to identify the associated risk factors, and to determine the most common causes…	2011	J Health Popul Nutr
	Challenges in improvement of perinatal health in developing nations : Role of perinatal pathology (QoC maternal)	0	2013	137	Archives of Pathology and Laboratory Medicine	Schwartz, D. A.
	Changing patterns of maternal mortality (HIV/AIDS related) in poor countries (maternal deaths)	0	Maternal mortality is greatest in poor countries and it is in exactly these countries that the human immunodeficiency virus (HIV) poses an added challenge in attaining the Millennium Development Goals. The prevalence of HIV infection in many poor countries continues to rise. South Africa is an example of how some of the challenges can be addressed. Recommendations by the South African National Co…	2008	Best Practice and Research: Clinical Obstetrics and Gynaecology	Sebitloane, H. M. and Mhlanga, R. E.
	Changing the conversation: Applying a health equity framework to maternal mortality reviews (maternal death reviews)	0	The risk of maternal death in the U.S. is higher than peer nations and rising, and varies dramatically by the race and place of residence of the woman. Critical efforts to reduce maternal mortality include patient risk stratification and system-level quality improvement efforts targeting specific aspects of clinical care. These efforts are important for addressing the causes of an individual's ri…	2019	Am J Obstet Gynecol
	Changing trends in maternal mortality in a developing country (maternal deaths)	0	OBJECTIVE: To have a 5-year review of the maternal mortality ratio in the largest centrally located Mission hospital in Benin City where a large proportion of women deliver yearly. METHOD: This was a 5-year (January 1, 1996 through December 31, 2000) review of the causes of maternal mortality at the Saint Philomena Catholic Hospital, Benin City. The case notes of those that suffered maternal mort…	2008	Niger J Clin Pract
	Childbirth in rural areas: maternal deaths, village deliveries and obstetric service use (Community maternal deaths)	0	We explored village maternal deaths in an area of the East Sepik Province of Papua New Guinea where most women delivered at home. Postpartum haemorrhage, retained placenta and puerperal sepsis were common causes of death. Follow-up of a group of pregnant women showed that abnormal labour was frequent. 24% of multigravidae (95% CI 17-33) reported a labour that lasted longer than 24 hours. In 9% of…	1994	Papua and New Guinea medical journal	Garner, P., Lai, D. and Baea, M.
	Classification of causes and associated conditions for stillbirths and neonatal deaths (Classification of causes of perinatal mortality)	0	Accurate and consistent classification of causes and associated conditions for perinatal deaths is essential to inform strategies to reduce the five million which occur globally each year. With the majority of deaths occurring in low- and middle-income countries (LMICs), their needs must be prioritised. The aim of this paper is to review the classification of perinatal death, the contemporary cla…	2017	Seminars in Fetal and Neonatal Medicine	Flenady, V., Wojcieszek, A. M., Ellwood, D., Leisher, S. H., Erwich, J. J. H. M., Draper, E. S., McClure, E. M., Reinebrant, H. E., Oats, J., McCowan, L., Kent, A. L., Gardener, G., Gordon, A., Tudehope, D., Siassakos, D., Storey, C., Zuccollo, J., Dahlstrom, J. E., Gold, K. J., Gordijn, S., Pettersson, K., Masson, V., Pattinson, R., Gardosi, J., Khong, T. Y., Froen, J. F. and Silver, R. M.
	Classification of perinatal death in a developing country (perinatal death classification systems)	0	Objectives: To evaluate and compare the three most commonly used perinatal death classification systems: (1) the Nordic-Baltic; (2) the Aberdeen; and (3) the Wigglesworth, and assess their applicability in a developing country (Sudan) with a high perinatal mortality rate, and their justification for practical use in quality assurance and audit activities. Method(s): At Omdurman Maternity Hospital…	2003	International Journal of Gynecology and Obstetrics	Elamin, S., Langhoff-Roos, J., Boedker, B., Ibrahim, S. A., Ashmeig, A. L. and Lindmark, G.
	Commentary: Utilizing information on causes of neonatal deaths in less-developed countries (commentary)	0	2006	35	International Journal of Epidemiology	Sachdev, H. P. S.
	Complications of childbirth and maternal deaths in Kinshasa hospitals: testimonies from women and their families (maternal deaths)	0	BACKGROUND: Maternal mortality in Kinshasa is high despite near universal availability of antenatal care and hospital delivery. Possible explanations are poor-quality care and by delays in the uptake of care. There is, however, little information on the circumstances surrounding maternal deaths. This study describes and compares the circumstances of survivors and non survivors of severe obstetric…	2011	BMC Pregnancy Childbirth
	Components of Maternal Healthcare Delivery System Contributing to Maternal Deaths in Malawi: A Descriptive Cross–Sectional Study (Maternal death reviews)	0	In Malawi, it has been observed that some women are dying even when they reach a comprehensive emergency obstetric care facility where the quality is expected to be high and the maternal mortality low. The objective of this study was to describe shortcomings within the maternal healthcare delivery system that might have contributed to maternal deaths in the district of Lilongwe. Retrospectively, …	2014	African Journal of Reproductive Health / La Revue Africaine de la Santé Reproductive
	Confidential enquiries into quality of care of women in labour using Hypoxic Ischemic Encephalopathy as a marker	1	OBJECTIVE: To identify avoidable factors contributing to neonatal morbidity and mortality due to birth asphyxia" and to ascertain if hypoxic ischemic encephalopathy (HIE) alone could act as a good marker for avoidable factors associated with "birth asphyxia". SETTING: Kalafong Hospital, South Africa, a regional hospital unit that caters for mainly indigent urban population but also receives refer…	2010	Facts Views Vis Obgyn
	Confidential inquiries into maternal deaths: modifications and adaptations in Ghana and Indonesia (maternal death reviews)	0	OBJECTIVE: Factors contributing to the limited use of confidential inquiries into maternal deaths include the negative focus and demotivating effect of such inquiries, perceptions of unavailability of sufficient documentation of events, and lack of time and resources. To ascertain whether these problems can be overcome, variations to confidential inquiries into maternal deaths were introduced in …	2009	Int J Gynaecol Obstet
	Confidential review of maternal deaths (CRMD) Kerala, India (Review)	0	Objective: To study the maternal deaths in the state of Kerala following the principles of the Confidential Enquiry into maternal deaths of United Kingdom. It was to be done maintaining the principle of no names, no blames " so that the actual reasons for maternal death will be revealed and realistic and effective preventive steps could be evolved. Material(s) and Method(s): Kerala has 98% instit…	2009	International Journal of Gynecology and Obstetrics	Thomas, B. and Paily, V.
	Confidential Review of Maternal Deaths in Kerala: a country case study (Review maternal death)	0	The Confidential Review of Maternal Deaths (CRMD) in Kerala was started in 2004, with support from the World Health Organization and modelled on the United Kingdom Confidential Enquiries into Maternal Deaths. It is carried out by the Kerala Federation of Obstetrics and Gynaecology with support from the government of Kerala. The leading causes of maternal deaths identified during the period 2004-0…	2014	Bjog
	Consequences of maternal morbidity on health-related functioning: a systematic scoping review (Scoping review maternal morb)	0	OBJECTIVES: To assess the scope of the published literature on the consequences of maternal morbidity on health-related functioning at the global level and identify key substantive findings as well as research and methodological gaps. METHODS: We searched for articles published between 2005 and 2014 using Medline, Embase, Popline, CINAHL Plus and three regional bibliographic databases in January …	2017	BMJ Open
	Counting every stillbirth and neonatal death through mortality audit to improve quality of care for every pregnant woman and her baby (Report)	0	BACKGROUND: While there is widespread acknowledgment of the need for improved quality and quantity of information on births and deaths, there has been less movement towards systematically capturing and reviewing the causes and avoidable factors linked to deaths, in order to affect change. This is particularly true for stillbirths and neonatal deaths which can fall between different health care pr…	2015	BMC Pregnancy Childbirth
	Country experience with strengthening of health systems and deployment of midwives in countries with high maternal mortality (maternal deaths)	0	This paper complements the other papers in the Lancet Series on midwifery by documenting the experience of low-income and middle-income countries that deployed midwives as one of the core constituents of their strategy to improve maternal and newborn health. It examines the constellation of various diverse health-system strengthening interventions deployed by Burkina Faso, Cambodia, Indonesia, an…	2014	The Lancet	Van Lerberghe, W., Matthews, Z., Achadi, E., Ancona, C., Campbell, J., Channon, A., De Bernis, L., De Brouwere, V., Fauveau, V., Fogstad, H., Koblinsky, M., Liljestrand, J., Mechbal, A., Murray, S. F., Rathavay, T., Rehr, H., Richard, F., Ten Hoope-Bender, P. and Turkmani, S.
	Criteria for assigning cause of death for stillbirths and neonatal deaths in research studies in low-middle income countries (Cause of death neonatal)	0	Accurate knowledge regarding cause of death (COD) for stillbirths and neonatal deaths is crucial, especially in low-income countries, in order for public health and medical officials to choose appropriate interventions likely to reduce these deaths. To date, many of the COD studies in these areas have relied only on obstetric or neonatal clinical information and the determination of COD is likely…	2019	Journal of Maternal-Fetal and Neonatal Medicine	Goldenberg, R. L., Muhe, L., Saleem, S., Dhaded, S., Goudar, S. S., Patterson, J., Nigussie, A. and McClure, E. M.
	Criteria for clinical audit of the quality of hospital-based obstetric care in developing countries (QoC maternal)	0	Improving the quality of obstetric care is an urgent priority in developing countries, where maternal mortality remains high. The feasibility of criterion-based clinical audit of the assessment and management of five major obstetric complications is being studied in Ghana and Jamaica. In order to establish case definitions and clinical audit criteria, a systematic review of the literature was fol…	2000	Bulletin of the World Health Organization	Graham, W., Wagaarachchi, P., Penney, G., McCaw-Binns, A., Yeboah Antwi, K. and Hall, M. H.
	Criteria-based audit of caesarean section in a referral hospital in rural Tanzania (QoC maternal)	0	OBJECTIVE: WHO uses the Caesarean section (CS) rate to monitor implementation of emergency obstetric care (EmOC). Although CS rates are rising in sub-Saharan Africa, maternal outcome has not improved. We audited indications for CS and related complications among women with severe maternal morbidity and mortality in a referral hospital in rural Tanzania. METHODS: Cross-sectional study was from Nov…	2016	Trop Med Int Health
	Criteria-based audit of quality of care to women with severe pre-eclampsia and eclampsia in a referral hospital in Accra, Ghana (QoC Maternal)	0	OBJECTIVES: Severe pre-eclampsia and eclampsia are one of the major causes of maternal mortality globally. Reducing maternal morbidity and mortality demands optimizing quality of care. Criteria-based audits are a tool to define, assess and improve quality of care. The aim of this study was to determine applicability of a criteria-based audit to assess quality of care delivered to women with sever…	2015	PLoS One
	Criterion-based clinical audit in obstetrics: bridging the quality gap? (Maternal clinical audit)	0	The Millennium Development Goal 5 - reducing maternal mortality by 75% - is unlikely to be met globally and for the majority of low-income countries. At this time of heightened concern to scale-up services for mothers and babies, it is crucial that not only shortfalls in the quantity of care - in terms of location and financial access - are addressed, but also the quality. Reductions in maternal …	2009	Best Pract Res Clin Obstet Gynaecol
	Critical incident audit and feedback to improve perinatal and maternal mortality and morbidity (Review of effects of audits)	0	BACKGROUND: Audit and feedback of critical incidents is an established part of obstetric practice. However, the effect on perinatal and maternal mortality is unclear. The potential harmful effects and costs are unknown. OBJECTIVES: Is critical incident audit and feedback effective in reducing the perinatal mortality rate, the maternal mortality ratio, and severe neonatal and maternal morbidity? S…	2005	Cochrane Database Syst Rev
	Current status of neonatal care and alternate strategies for reduction of neonatal mortality in the decade of nineties	1	1991	28	Indian pediatrics	Bhargava, S. K., Ramji, S. and Sachdev, H. P.
	Current strategies for the reduction of maternal mortality (maternal deaths)	0	The purpose of this article is to review current strategies for the reduction of maternal mortality and the evidence pertinent to these strategies. Historical, contextual and current literature were examined to identify the evidence base upon which recommendations on current strategies to reduce maternal mortality are made. Current safe motherhood strategies are designed based mostly on low grade…	2005	BJOG
	Dar es Salaam perinatal care study: needs assessment for quality of care	1	OBJECTIVE: Poor obstetric care in low income countries has been attributed to a wide range of factors. We conducted a perinatal care needs assessment in Dar es Salaam health institutions to assess the factors underlying the present poor perinatal outcome. METHOD(S): A cross sectional study was conducted in 2005 in all four public hospitals and all five public health centres purposively selected, …	2008	East African journal of public health	Nyamtema, A. S., Urassa, D. P., Massawe, S., Massawe, A., Mtasiwa, D., Lindmark, G. and van Roosmalen, J.
	Death audit in the neonatal ICU of a tertiary care hospital in Bangladesh: a retrospective chart review (R/factors for neonatal deaths)	0	Background: Expectant reduction of neonatal mortality and formulation of preventive strategies can only be achieved by analysis of risk factors in a particular setting. This study aimed to document incidence of neonatal death and to analyze the risk factors associated with neonatal death.Methods: This retrospective study was carried out in department of Neonatology, Bangabandhu Sheikh Mujib Medic…	2019	Journal of Maternal-Fetal & Neonatal Medicine
	Declining maternal mortality ratio in Uganda: Priority interventions to achieve the Millennium Development Goal (maternal deaths)	0	Purpose: We conducted a survey to determine availability of emergency obstetric care (EmOC) and to provide data for advocating for improved maternal and newborn health in Uganda. Method(s): The survey, covering 54 districts and 553 health facilities, assessed availability of EmOC signal functions, documented maternal deaths and the related causes. Three levels of health facilities were covered. F…	2007	International Journal of Gynecology and Obstetrics	Mbonye, A. K., Mutabazi, M. G., Asimwe, J. B., Sentumbwe, O., Kabarangira, J., Nanda, G. and Orinda, V.
	Delays in receiving obstetric care and poor maternal outcomes: results from a national multicentre cross-sectional study (QoC Maternal)	0	Background: The vast majority of maternal deaths in low-and middle-income countries are preventable. Delay in obtaining access to appropriate health care is a fairly common problem which can be improved. The objective of this study was to explore the association between delay in providing obstetric health care and severe maternal morbidity/death. Methods: This was a multicentre cross-sectional st…	2014	BMC pregnancy and childbirth
	Delivering quality: safe childbirth requires more than facilities (review on quality of safe childbirth)	0	2019	7	The Lancet Global Health	Fink, G. and Cohen, J.
	Demography and aetiological profile of maternal mortality cases at a tertiary care centre of India- five and a half years retrospective analysis (maternal deaths)	0	2013	4	Indian Journal of Medical Specialities
	Determinants of maternal mortality: a hospital based study from south India (maternal deaths)	0	1995	6	Indian journal of maternal and child health : official publication of Indian Maternal and Child Health Association	Rajaram, P., Agrawal, A. and Swain, S.
	Determinants of neonatal mortality at Wesley Guild Hospital, Ilesa, Nigeria (R/factors for neonatal deaths)	0	BACKGROUND: More than 10 million under five children die each year of preventable and easily treatable conditions in developing countries. Of these, eight million are infants, half of whom are newborns in their first month of life. A high proportion of babies die in their first month of life, many of them during their first week. The objective of this study is to assess sociodemographic and other…	2006	Niger J Med
	Determining the causes of neonatal mortality in Babylon province for the period of 2016-2017 (R/factors for neonatal deaths)	0	The world was aiming to reduce neonatal deaths by two-thirds of 2015, and most of the less developed countries, including Iraq, were unable to attain this goal. A descriptive analytic study is conducted throughout the period of (October 11th 2017 to June 11th, 2018). It aimed at the identification the causes of neonatal mortality in neonatal care units (NCUs). As well as, to determine the relatio…	2018	Indian Journal of Public Health Research and Development	Abed, M. T. and Al-Doori, N. M.
	Developing a framework to review near-miss maternal morbidity in India: a structured review and key stakeholder analysis (maternal death audits)	0	BACKGROUND: In India there is a thrust towards promoting institutional delivery, resulting in problems of overcrowding and compromise to quality of care. Review of near-miss obstetric events has been suggested to be useful to investigate health system functioning, complementing maternal death reviews. The aim of this project was to identify the key elements required for a near-miss review program…	2014	BMC Health Serv Res
	Do strategies to improve quality of maternal and child health care in lower and middle income countries lead to improved outcomes? A review of the evidence (systematic review)	0	Objectives: Efforts to scale-up maternal and child health services in lower and middle income countries will fail if services delivered are not of good quality. Although there is evidence of strategies to increase the quality of health services, less is known about the way these strategies affect health system goals and outcomes. We conducted a systematic review of the literature to examine this …	2013	PLoS ONE	Dettrick, Z., Firth, S. and Soto, E. J.
	Early neonatal death: A challenge worldwide (Not clinical audit review on early neonatal deaths)	1	Early neonatal death (ENND), defined as the death of a newborn between zero and seven days after birth, represents 73% of all postnatal deaths worldwide. Despite a 50% reduction in childhood mortality, reduction of ENND has significantly lagged behind other Millennium Developmental Goal achievements and is a growing contributor to overall mortality in children aged <5 years. The etiology of ENND …	2017	Semin Fetal Neonatal Med
	Early neonatal morbidity and mortality pattern in hospitalised children (Neonatal M&M patterns )	0	1994	5	Indian journal of maternal and child health : official publication of Indian Maternal and Child Health Association	Augustine, T. and Bhatia, B. D.
	Early neonatal mortality and causes of death in Ramathibodi Hospital: 1981-1990 (Risk factors END)	0	1993	76 Suppl 2	Journal of the Medical Association of Thailand = Chotmaihet thangphaet	Hotrakitya, S., Tejavej, A. and Siripoonya, P.
	Early neonatal mortality in an intramural birth cohort at a tertiary care hospital (Risk factors ENDs)	0	Early neonatal mortality (ENM) occurring among 12,283 consecutive live births over a period of 3 years were analysed. The early neonatal mortality rate (ENMR) was 26.6/1000 live births. Birth weight less than 2,000 gm, lack of antenatal care, male sex, operative vaginal delivery, prematurity and multiple pregnancy were significantly associated with early neonatal deaths. Birth asphyxia was found …	1996	Indian journal of pediatrics	Ravikumara, M. and Bhat, B. V.
	Easier said than done!: methodological challenges with conducting maternal death review research in Malawi (Maternal death reviews)	0	BACKGROUND: Maternal death auditing is widely used to ascertain in-depth information on the clinical, social, cultural, and other contributing factors that result in a maternal death. As the 2015 deadline for Millennium Development Goal 5 of reducing maternal mortality by three quarters between 1990 and 2015 draws near, this information becomes even more critical for informing intensified materna…	2014	BMC Med Res Methodol
	Editor's comment: Holding up a mirror: Changing obstetric practice through criterion-based clinical audit in developing countries (Maternal clinical audits editors comments)	0	2001	74	International Journal of Gynecology and Obstetrics	Wagaarachchi, P. T., Graham, W. J., Penney, G. C., McCaw-Binns, A., Yeboah Antwi, K. and Hall, M. H.
	Effect of a facility-based multifaceted intervention on the quality of obstetrical care: a cluster randomized controlled trial in Mali and Senegal (QoC Maternal)	0	BACKGROUND: Maternal mortality in referral hospitals in Mali and Senegal surpasses 1% of obstetrical admissions. Poor quality obstetrical care contributes to high maternal mortality; however, poor care is often linked to insufficient hospital resources. One promising method to improve obstetrical care is maternal death review. With a cluster randomized trial, we assessed whether an intervention, …	2013	BMC Pregnancy Childbirth
	Effect of audit and feedback on the availability, utilisation and quality of emergency obstetric care in three districts in Malawi (Maternal audits)	0	BACKGROUND: Facility-based maternal death reviews and criterion-based clinical audit, were introduced in three districts in Malawi in 2006. RESEARCH QUESTION: Can audit and feedback improve the availability, utilisation and quality of emergency obstetric care (EmOC)? PARTICIPANTS AND METHODS: Observational study in which emergency obstetric care offered to women who gave birth in 73 health facili…	2008	Women & Birth
	Effect of audit on critically ill pregnant women (maternal audits)	0	Purpose-The purpose of this research is to ascertain whether there has been a change in the outcome of critically ill pregnant women from the indigent South African population from a clearly defined region in Pretoria, after the introduction of new management protocols supported by regular audit and feedback.Design/methodology/approach-A comparison of outcome of all women with severe acute matern…	2006	Clinical Governance: An International Journal
	Effect of maternal death reviews and training on maternal mortality among cesarean delivery: post-hoc analysis of a cluster-randomized controlled trial (maternal death reviews)	0	OBJECTIVES: To explore the differential effect of a multifaceted intervention on hospital-based maternal mortality between patients with cesarean and vaginal delivery in low-resource settings. STUDY DESIGN: We reanalyzed the data from a major cluster-randomized controlled trial, QUARITE (Quality of care, Risk management and technology in obstetrics). These subgroup analyses were not pre-specified…	2015	Eur J Obstet Gynecol Reprod Biol
	Effectiveness of the facility-based maternal near-miss case reviews in improving maternal and newborn quality of care in low-income and middle-income countries: A systematic review (maternal near miss reviews)	0	Objectives: The maternal near-miss case review (NMCR) has been promoted by WHO as an approach to improve quality of care (QoC) at facility level. This systematic review synthesises evidence on the effectiveness of the NMCR on QoC and maternal and perinatal health outcomes in low-income and middle-income countries (LMICs). Methods Studies were searched for in six electronic databases (MEDLINE, Ind…	2018	BMJ Open	Lazzerini, M., Richardson, S., Ciardelli, V. and Erenbourg, A.
	Emergency obstetric care provision in Southern Ethiopia: a facility-based survey (QoC Maternal)	0	OBJECTIVES: To assess the provision of basic emergency obstetric and newborn care (BEmONC), knowledge of high-risk pregnancies and referral capacity at health centres in Southern Ethiopia. DESIGN: A facility-based survey, using an abbreviated version of the Averting Maternal Death and Disability needs assessment tool for emergency obstetric and newborn care. Modules included infrastructure, staff…	2017	BMJ Open
	Emphasis on preventive perinatology: a suitable alternative for developing countries (Maternal morbidity leading to poor perinatal outcomes)	0	1988	12	Seminars in perinatology	Torres-Pereyra, J.
	Essential ten life-saving skills preventing maternal death (maternal deaths)	0	Introduction Maternal mortality is unacceptably high. Every day approximately 830 mother die from preventable causes related to pregnancy and childbirth complications, giving an estimated 303 000 women who died globally in 2015, and 99% of all maternal maternal deaths occur in developing countries. During the Millennium Development Goal 5 between 1990 and 2015 maternal deaths have dropped by 44%.…	2017	BJOG: An International Journal of Obstetrics and Gynaecology	Jesmin, Z.
	Estimates of Uterine Rupture Bad Outcomes Using Propensity Score and Determinants of Uterine Rupture in Mizan-Tepi University Teaching Hospital: Case Control Study (QoC Maternal)	0	Background. Uterine rupture is a tear in the wall of uterus which carries grave risks to the mother as well as her baby. Objectives. To estimate uterine rupture bad outcomes using propensity score and its determinants in Mizan-Tepi University teaching hospital. Methods. A case control study on 363 participants, 121 cases and 242 controls, was conducted. Data was analyzed by STATA 14. Propensity s…	2017	Journal of pregnancy
	Evaluation of criteria-based clinical audit in improving quality of obstetric care in a developing country hospital (Maternal death audits)	0	Study evaluated criteria-based clinical audit in measuring and improving quality of obstetric care for five life-threatening obstetric complications: obstetric haemorrhage, eclampsia, genital tract infections, obstructed labor and uterine rupture. Clinical management of 65 patients was audited using a 'before (Phase I) and after (Phase II)' audit cycle design using standard criteria. Following Ph…	2008	African journal of reproductive health	Hunyinbo, K. I., Fawole, A. O., Sotiloye, O. S. and Otolorin, E. O.
	Evaluation of the Maternal Death Surveillance and response system in Hwange District, Zimbabwe, 2017 (Evaluation of maternal death review)	0	BACKGROUND: Maternal Death Surveillance and Response (MDSR) system was established to provide information that effectively guides actions to eliminate preventable maternal mortality. In 2016, Hwange district sent six maternal death notification forms (MDNF) to the province without maternal death audit reports. Timeliness of MDNF reaching the province is a challenge. Two MDNF for deaths that occur…	2019	BMC Pregnancy Childbirth
	Every death counts: electronic tracking systems for maternal death review in India (Report)	0	Maternal death review (MDR) is an important strategy to improve the quality of obstetric care and reduce maternal morbidity and mortality. MDR provides detailed information on various factors at community, facility, and district levels that influence maternal health outcomes. One of the key challenges is to analyze large volumes of data collected via a paper-based system that uses facility and co…	2014	Int J Gynaecol Obstet
	Every death counts: use of mortality audit data for decision making to save the lives of mothers, babies, and children in South Africa (Report)	0	South Africa is one of the few developing countries with a national confidential inquiry into maternal deaths. 164 health facilities obtain audit data for stillbirths and neonatal deaths, and a new audit network does so for child deaths. Three separate reports have been published, providing valuable information about avoidable causes of death for mothers, babies, and children. These reports make …	2008	Lancet
	Existing Models of Maternal Death Surveillance Systems: Protocol for a Scoping Review (Maternal death audit)	0	BACKGROUND: Maternal mortality measurement remains a critical challenge, particularly in low and middle income countries (LMICs) where little or no data are available and maternal mortality and morbidity are often the highest in the world. Despite the progress made in data collection, underreporting and translating the results into action are two major challenges that maternal death surveillance …	2016	JMIR Res Protoc
	Experiences with facility-based maternal death reviews in northern Nigeria (maternal deaths)	0	OBJECTIVE: To evaluate the effectiveness of the maternal death review (MDR) system and process in improving quality of maternal and newborn health care in northern Nigeria. METHODS: A combination of quantitative and qualitative methods was used, including review of MDR forms and of health management information system data on maternal deaths (MDs), as well as semi-structured interviews with membe…	2014	Int J Gynaecol Obstet
	Experiences with perinatal death reviews in South Africa--the Perinatal Problem Identification Programme: scaling up from programme to province to country (scale up of PPIP)	0	The Perinatal Problem Identification Programme (PPIP) was designed and developed in South Africa as a facility audit tool for perinatal deaths. It has been used by only a few hospitals since the late 1990s, but since the country's commitment to achieve Millennium Development Goal 4-the use of PPIP is now mandatory for all facilities delivering pregnant mothers and caring for newborns. To date 588…	2014	Bjog
	Explaining differences in maternal mortality levels in sub-Saharan African hospitals: a systematic review and meta-analysis (maternal deaths)	0	BACKGROUND: This study explored the reasons for variation in hospital maternal mortality ratio (MMR) between studies from sub-Saharan Africa. METHODS: A systematic review was conducted to identify hospital-based studies which reported the prevalence of maternal mortality. An overall MMR from all the hospital-based studies was calculated using a metaanalysis. Potential sources of heterogeneity in …	2014	Int Health
	Exploring the sustainability of obstetric near-miss case reviews: a qualitative study in the South of Benin (maternal near miss)	0	INTRODUCTION: near-miss case reviews are one of a number of audit approaches currently being used and evaluated by those with an interest in reducing high rates of maternal mortality in developing countries. Researchers are beginning to take an interest in issues relating to the sustainability of audits. OBJECTIVE: to develop an understanding of the barriers and facilitators to the sustainability…	2010	Midwifery
	Facility Death Review of Maternal and Neonatal Deaths in Bangladesh	1	Objectives: To explore the experiences, acceptance, and effects of conducting facility death review (FDR) of maternal and neonatal deaths and stillbirths at or below the district level in Bangladesh.Methods This was a qualitative study with healthcare providers involved in FDRs. Two districts were studied: Thakurgaon district (a pilot district) and Jamalpur district (randomly selected from three …	2015	PloS one
	Facility-based maternal death reviews: effects on maternal mortality in a district hospital in Senegal (maternal death audits)	0	OBJECTIVE: The improvement of obstetric services is one of the key components of the Safe Motherhood Programme. Reviewing maternal deaths and complications is one method that may make pregnancy safer, but there is no evidence about the effectiveness of this strategy. The objective of our before and after study is to assess the effect of facility-based maternal deaths reviews (MDR) on maternal mor…	2006	Bull World Health Organ
	Facility-based review of 296 maternal deaths at a tertiary centre in India: could they be prevented? (maternal deaths)		AIMS: The aim of this study was to identify causes of maternal mortality at the facility and to assess the standard of care, deficiencies in health services and preventability of these deaths using facility-based maternal death reviews. MATERIAL AND METHODS: This was a prospective study at a tertiary care hospital that included all women who died during pregnancy or within 42 days of being pregna…	2013	J Obstet Gynaecol Res
	Factors contributing to maternal mortality in north-central Nigeria: a seventeen-year review (maternal mortality)	0	Maternal mortality ratio in Nigeria is one of the highest in the world. This paper reports a facility based study in north-central Nigeria to determine the magnitude, trends, causes and characteristics of maternal deaths before and after the launch of the Safe Motherhood Initiative in Nigeria, with a view to suggesting strategic interventions to reduce these deaths. The records of all deliveries …	2005	Afr J Reprod Health
	Factors for change in maternal and perinatal audit systems in Dar es Salaam hospitals, Tanzania (Structure of perinatal audits)	0	BACKGROUND: Effective maternal and perinatal audits are associated with improved quality of care and reduction of severe adverse outcome. Although audits at the level of care were formally introduced in Tanzania around 25 years ago, little information is available about their existence, performance, and practical barriers to their implementation. This study assessed the structure, process and imp…	2010	BMC Pregnancy Childbirth
	Factors influencing early perinatal mortality in a rural district hospital (causes of perinatal mortality)	0	Early perinatal mortality (EPM) was prospectively analysed in a rural District Hospital during a 4 month period. 2,171 deliveries were recorded with an early perinatal mortality rate (EPMR) of 53/1000. Factors significantly influencing EPM included maternal age, education, marital and socio-economic status. Antenatal care, gestation at delivery, birthweight, pregnancy and labour complications wer…	1992	East African medical journal	Kavoo, Linge and Rogo, K. O.
	Factors linked to mortality of neonates and young children. Results of a national survey in Algeria (causes of neonatal and child deaths)	0	Background: The immediate medical causes of childhood death in developing countries are low birthweight, inadequate nutrition and serious infectious diseases. This report describes the main diseases causing infant mortality in Algeria. Population and methods: 1% of Algerian households were investigated in December 1989 in a cross-sectional single interview survey. Sampling was simple random strat…	1993	Archives Francaises de Pediatrie	Bendib, A., Dekkar, N. and Lamdjadani, N.
	Forensic considerations of pregnancy-related maternal deaths: an overview (maternal deaths)	0	During the 20th century, risks to women associated with childbirth in developed countries have been dramatically reduced on account of many factors that include technological advancements in obstetrical care, greater access to health services and fewer births occurring at the extremes of women's reproductive age span. However, pregnancy-related maternal deaths continue to be a major health concer…	2009	J Forensic Leg Med
	Global Burden, Epidemiologic Trends, and Prevention of Intrapartum-Related Deaths in Low-Resource Settings (Report)	0	Intrapartum-related neonatal deaths include live-born infants who die in the first 28 days of life from neonatal encephalopathy or die before onset of neonatal encephalopathy and have evidence of intrapartum injury. A smaller portion of the population in poorer countries has access to basic obstetric and postnatal care causing neonatal mortality rates to be higher. Presence of a skilled birth att…	2016	Clinics in Perinatology	Ariff, S., Lee, A. C., Lawn, J. and Bhutta, Z. A.
	Guidelines and tools for organizing and conducting maternal death reviews (maternal death audits)	0	Maternal death reviews (MDRs) provide the multidisciplinary maternity care team with a process to conduct in-depth review of the health care and circumstances surrounding maternal deaths. From these reviews, recommendations to improve care in primary, secondary, and tertiary healthcare settings can be made. Practical guidelines and training curricula for MDRs are lacking. To fill this gap, a manu…	2014	Int J Gynaecol Obstet
	Health workers' perceptions of obstetric critical incident audit in Thyolo District, Malawi (maternal audits)	0	OBJECTIVE: To assess perceptions held by health workers in a Malawian district about obstetric critical incident audit. Insight into factors contributing to participation and endorsement may help to improve the audit process and reduce facility-based maternal and neonatal mortality and morbidity. METHODS: This study involves semi-structured interviews with 25 district health workers, a focus grou…	2011	Trop Med Int Health
	High mortality rates for very low birth weight infants in developing countries despite training (Improving quality of neonatal care through trainings)	0	OBJECTIVE: The goal was to determine the effect of training in newborn care and resuscitation on 7-day (early) neonatal mortality rates for very low birth weight (VLBW) infants. The study was designed to test the hypothesis that these training programs would reduce neonatal mortality rates for VLBW infants. METHOD(S): Local instructors trained birth attendants from 96 rural communities in 6 devel…	2010	Pediatrics	Carlo, W. A., Goudar, S. S., Jehan, I., Chomba, E., Tshefu, A., Garces, A., Parida, S., Althabe, F., McClure, E. M., Derman, R. J., Goldenberg, R. L., Bose, C., Hambidge, M., Panigrahi, P., Buekens, P., Chakraborty, H., Hartwell, T. D., Moore, J. and Wright, L. L.
	Holding up a mirror: changing obstetric practice through criterion-based clinical audit in developing countries (Maternal audits)	0	The objective of the study described is to assess the feasibility and effectiveness of using a criterion-based clinical audit to measure and improve the quality of obstetric care at the district hospital level in developing countries. The focus is on the management of five life-threatening obstetric complications--hemorrhage, eclampsia, genital tract infection, obstructed labor and uterine ruptur…	2001	Int J Gynaecol Obstet
	Hospital mortality of very low birth weight newborn infants (Causes of mortality)	0	2007	83	Jornal de Pediatria	Grandi, C.
	Hospital work shifts and days of occurrence of maternal deaths in 6 hospitals in the Upper West Region of Ghana (Maternal deaths)	0	2013	120	Int J Gynaecol Obstet
	Hospital-based data on perinatal and neonatal mortality in India	1	1986	23	Indian pediatrics	Singh, M.
	How do accountability problems lead to maternal health inequities? A review of qualitative literature from Indian public sector (QoC Maternal)	0	Background: There are several studies from different geographical settings and levels on maternal health, but none analyzes how accountability problems may contribute to the maternal health outcomes. This study aimed to analyze how accountability problems in public health system lead to maternal deaths and inequities in India. Methods: A conceptual framework was developed bringing together accoun…	2018	Public Health Rev
	Hypothesis. A method of proportional audit of perinatal care (No modifiable factors)		1996	103	British Journal of Obstetrics & Gynaecology
	Identification of important and potentially avoidable risk factors in a prospective audit study of neonatal deaths in a paediatric hospital in Vietnam	1	AIM: Neonatal deaths (</=28 days) account for more than half of child mortality in Vietnam. Presumably most die in hospital, but data are scarce. This study aimed to identify risk factors of death among hospitalised neonates. METHODS: We prospectively studied all neonatal deaths and expected deaths (discharged alive after withdrawal of life-sustaining treatment) in a Vietnamese tertiary paediatri…	2014	Acta Paediatr
	Identification of neonatal deaths in a large managed care organisation	0	The neonatal (&lt; 28 days) mortality rate (NMR) is one of the most commonly employed maternal and child health epidemiological measures. It is also being employed in quality measures (&quot;report cards&#039;) used to assess the performance of health care organisations. The objectives were to (1) develop methods for the rapid quantification of the neonatal mortality rate in a multi-hospital syst…	1997	Paediatr Perinat Epidemiol
	Impact of prenatal care on perinatal mortality (QoC maternal)	0	This study aimed to estimate the perinatal mortality rate (PMR) in Ho Chi Minh City, Vietnam, and to assess the association between perinatal death (PD) and prenatal care (PC). During January 1st to December 31st, 1992, among 4,809 births ascertained from 22 communes randomly selected in two areas, urban and rural, of Ho Chi Minh City, 48 still births and 66 early neonatal deaths were recorded, r…	1997	The Southeast Asian journal of tropical medicine and public health	Nguyen, T. H. and Chongsuvivatwong, V.
	Importance of accurate information on causes of maternal deaths for informing health care programmes (maternal deaths)	1	2010	132	Indian J Med Res
	Improved quality of management of eclampsia patients through criteria based audit at Muhimbili National Hospital, Dar es Salaam, Tanzania. Bridging the quality gap (Maternal death audits)	0	BACKGROUND: Criteria-based audits (CBA) have been used to improve clinical management in developed countries, but have only recently been introduced in the developing world. This study discusses the use of a CBA to improve quality of care among eclampsia patients admitted at a University teaching hospital in Dar es Salaam Tanzania. OBJECTIVE: The prevalence of eclampsia in MNH is high ( approxima…	2012	BMC Pregnancy Childbirth
	Improving maternal care reduces mortality (maternal deaths)	0	1987	9	Network	Anonymous
	Improving maternity care in Ethiopia through facility based review of maternal deaths and near misses (maternal deaths and near misses)	0	The present study aimed to initiate facility based review of maternal deaths and near misses as part of the Ethiopian effort to reduce maternal mortality and achieve United Nations Millennium Development Goals 4 and 5. An in-depth review of all maternal deaths and near misses among women who visited 10 hospitals in four regions of Ethiopia was conducted between May 2011 and October 2012 as part o…	2014	Int J Gynaecol Obstet
	Improving Neonatal Care: A Global Perspective (Report)	0	Each year, approximately 2.7 million babies die during the neonatal period; more than 90% of these deaths occur in developing countries, largely from preventable causes. The known, evidence-based, simple, low-cost interventions that may improve neonatal survival often have low or unknown baseline coverage rates. Gaps in coverage of essential interventions and in quality of care may be amenable to…	2017	Clin Perinatol
	Improving perinatal outcomes in a rural hospital (Improved perinatal care through education)	0	1994	9	Nursing RSA = Verpleging RSA	Wilkinson, D. and Biyela, D.
	Improving the quality of obstetric care for women with obstructed labour in the national referral hospital in Uganda: lessons learnt from criteria based audit (QoC Maternal)	0	BACKGROUND: Obstructed labour remains a major cause of maternal morbidity and mortality whose complications can be reduced with improved quality of obstetric care. The objective was to assess whether criteria-based audit improves quality of obstetric care provided to women with obstructed labour in Mulago hospital, Uganda. METHODS: Using criteria-based audit, management of obstructed labour was a…	2016	BMC Pregnancy Childbirth
	Inadequate programming, insufficient communication and non-compliance with the basic principles of maternal death audits in health districts in Burkina Faso: a qualitative study (Maternal death audits)	0	BACKGROUND: Implementation of quality maternal death audits requires good programming, good communication and compliance with core principles. Studies on compliance with core principles in the conduct of maternal death audits (MDAs) exist but were conducted in urban areas, at the 2nd or 3rd level of the healthcare system, in experimental situations, or in a context of skills-building projects or …	2017	Reprod Health
	Incidence and causes of maternal mortality in five Kampala hospitals, 1980-1986 (Maternal deaths)	0	This report presents results of a descriptive study to estimate the mortality rate, identify the type and the causes of maternal deaths. The study was conducted in 1987 in Kampala hospitals for a period covering seven years from 1st January 1980 to 31st December, 1986. The non abortion maternal mortality rate (NAMMR) was 2.65 per 1000 deliveries while the abortion related maternal mortality rate …	1991	East African medical journal	Kampikaho, A. and Irwig, L. M.
	Incidence and causes of maternal near-miss in selected hospitals of Addis Ababa, Ethiopia (Maternal near miss)	0	BACKGROUND: Because maternal mortality is a rare event, it is important to study maternal near-miss as a complement to evaluate and improve the quality of obstetric care. Thus, the study was conducted with the aim of assessing the incidence and causes of maternal near-miss. METHODS: A facility-based cross-sectional study was conducted in five selected public hospitals of Addis Ababa, Ethiopia fro…	2017	PLoS One
	Increased Access to Antiretroviral Therapy Is Associated with Reduced Maternal Mortality in Johannesburg, South Africa: An Audit from 2003-2012 (Maternal deaths)	0	OBJECTIVE: To assess the impact of expanded access to antiretroviral treatment (ART) on maternal mortality in Johannesburg, South Africa between 2003 and 2012. METHODS: Audit of patient files, birth registers and death certificates at a tertiary level referral hospital. Cause of death was assigned independently, by two reviewers. We compared causes of deaths and the maternal mortality ratios (MMR…	2016	PLoS One
	Innovations and challenges in reducing maternal mortality in Tamil Nadu, India (Maternal deaths)	0	Although India has made slow progress in reducing maternal mortality, progress in Tamil Nadu has been rapid. This case study documents how Tamil Nadu has taken initiatives to improve maternal health services leading to reduction in maternal morality from 380 in 1993 to 90 in 2007. Various initiatives include establishment of maternal death registration and audit, establishment and certification o…	2009	J Health Popul Nutr
	Institutional maternal and perinatal deaths: a review of 40 low and middle income countries (Causes of maternal and perinatal deaths)	0	Background Understanding the magnitude and clinical causes of maternal and perinatal mortality are basic requirements for positive change. Facility-based information offers a contextualized resource for clinical and organizational quality improvement. We describe the magnitude of institutional maternal mortality, causes of death and cause-specific case fatality rates, as well as stillbirth and pr…	2017	BMC pregnancy and childbirth
	Integrated, evidence-based approaches to save newborn lives in developing countries	0	2007	161	Archives of Pediatrics and Adolescent Medicine	Haws, R. A. and Darmstadt, G. L.
	Introducing criteria based audit into Ugandan maternity units (Maternal death audits)	0	PROBLEM: Maternal mortality in Uganda has remained unchanged at 500/100 000 over the past 10 years despite concerted efforts to improve the standard of maternity care. It is especially difficult to improve standards in rural areas, where there is little money for improvements. Furthermore, staff may be isolated, poorly paid, disempowered, lacking in morale, and have few skills to bring about chan…	2004	Qual Saf Health Care
	Introduction of high risk pregnancy care in rural Cameroon: health service research approach (Maternal morbidity)	0	1988	7	Journal of obstetrics & gynaecology of Eastern and Central Africa	Leke, R. J., Nasah, B. T. and Mtango, F. D.
	Is antenatal care effective in reducing maternal morbidity and mortality? (Maternal m&m)	0	Women in developing countries are dying from simple preventable conditions but what impact can the procedures collectively called antenatal care having in reducing maternal mortality and morbidity? More importantly what is antenatal care? This review found that questions have been raised about the impact of antenatal care (specifically on maternal mortality) since its inception in developed count…	1996	Health Policy Plan
	Journey to Death: Are Health Systems Failing Mothers? (Maternal deaths)	0	Annually, about 44,000 maternal deaths occur in India, which is 20% of the global burden. Despite persistent efforts, India failed to meet the fifth millennium development goal by 2015. Lack of reliable data on maternal mortality demands utilization of tools for counting maternal deaths which is vital to implement preventative actions. Objectives: Our study aims to determine health system-related…	2018	Indian Journal of Community Medicine
	Knowledge gaps in scientific literature on maternal mortality: a systematic review (Systematic review maternal deaths)	0	Issues related to maternal mortality have generated a lot of empirical and theoretical information. However, despite the amount of work published on the topic, maternal mortality continues to occur at high rates and solutions to the problem are still not clear. Scientific research on maternal mortality is focused mainly on clinical factors. However, this approach may not be the most useful if we …	2006	Bull World Health Organ
	Learning from the pregnancy-related deaths in resource-poor settings: Maternal death reviews in Sri Lanka (Maternal deaths)	0	Introduction A majority of maternal deaths occur in industriallydeveloping countries. Maternal death audits have shown to be a best practice effective in further preventing such deaths and improving maternal care service delivery. Capture and audit of maternal deaths is not easy in resource-poor settings. When solid maternal mortality data is not available from civil registration systems, timely …	2015	BJOG: An International Journal of Obstetrics and Gynaecology	Jayaratne, K.
	Lesotho's referral hospital measures maternal deaths (Maternal deaths)	0	1994		Safe motherhood	Anonymous
	Levels and causes of maternal mortality in southern India (Maternal mortality)	0	Most studies of maternal mortality are hospital based. However, in developing countries, where many such deaths take place in the home, hospital statistics do not reflect the true extent of maternal mortality. Furthermore, the socioeconomic and demographic factors and health behavior affecting maternal mortality are rarely known. A study conducted in 1986 in South India demonstrates a new approac…	1993	Studies in family planning	Bhatia, J. C.
	Levels of maternal mortality in developing countries (Maternal deaths)	0	This paper is aimed at improving our ability to assess the magnitude of maternal mortality in developing countries, where reliable data on maternal deaths are scarce. First, the upper and lower limits of maternal mortality in a population are determined based on the general levels of mortality and fertility in a population. The relative importance of maternal deaths as a proportion of death among…	1987	Stud Fam Plann
	Linkages among reproductive health, maternal health, and perinatal outcomes (QoC Maternal)	0	Some interventions in women before and during pregnancy may reduce perinatal and neonatal deaths, and recent research has established linkages of reproductive health with maternal, perinatal, and early neonatal health outcomes. In this review, we attempted to analyze the impact of biological, clinical, and epidemiologic aspects of reproductive and maternal health interventions on perinatal and ne…	2010	Semin Perinatol
	Maternal and perinatal health in Mali, Togo and Nigeria (QoC Maternal)	0	Objective: The health care system in many developing countries is less efficient compared with that in the industrialized world. The aim of the present study was to investigate the differences of the efficiency of the health care in obstetrics in Nigeria, Mali and Togo. Study design: The data were collected in African district hospitals from Lome/Togo (n = 1002), Bamako/Mali (n = 1462) and Kaduna…	1996	European Journal of Obstetrics and Gynecology and Reproductive Biology	Kunzel, W., Herrero, J., Onwuhafua, P., Staub, T. and Hornung, C.
	Maternal care quality in near miss and maternal mortality in an academic public tertiary hospital in Yogyakarta, Indonesia: a retrospective cohort study (QoC Maternal)	0	BACKGROUND: Reducing maternal mortality remains a major challenge for health care systems worldwide. The factors related to maternal mortality were extensively researched, and maternal death clusters around labour, delivery and the immediate postpartum period. Studies on the quality of maternal care in academic medical centre settings in low income countries are uncommon. METHODS: A retrospective…	2017	BMC Pregnancy Childbirth
	Maternal care receptivity and its relation to perinatal and neonatal mortality. A rural study (QoC Maternal)	0	A longitudinal study was conducted on 212 pregnant women from May 1987 to April 1988. Maternal Care Receptivity (MCR) an innovative approach" was adopted for the assessment of maternal care services provided to pregnant mothers at their door steps. During follow-up, scores were allotted to each of the services rendered and antenatal status of pregnant women. Depending on the score--MCR was classi…	1995	Indian pediatrics	Bhardwaj, N., Hasan, S. B. and Zaheer, M.
	Maternal death and obstetric care audits in Nigeria: a systematic review of barriers and enabling factors in the provision of emergency care (Maternal deaths)	0	BACKGROUND: Maternal death reviews and obstetric audits identify causes and circumstances related to occurrence of a maternal death or serious complication and inform improvements in quality of care. Given Nigeria's high maternal mortality, the lessons learned from past experiences can provide a good evidence base for informed decision making. We aimed to synthesise findings from maternal death r…	2016	Reprod Health
	Maternal death audit in Rwanda 2009-2013: a nationwide facility-based retrospective cohort study (Maternal deaths)	0	OBJECTIVE: Presenting the results of 5 years of implementing health facility-based maternal death audits in Rwanda, showing maternal death classification, identification of substandard (care) factors that have contributed to death, and conclusive recommendations for quality improvements in maternal and obstetric care. DESIGN: Nationwide facility-based retrospective cohort study. SETTINGS: All cas…	2016	BMJ Open
	Maternal death in the booked and unbooked patients: University of Port Harcourt Teaching Hospital experience (Maternal death)	0	1988	1	Tropical journal of obstetrics and gynaecology	Briggs, N. D.
	Maternal death review in Africa (Maternal deaths)	0	OBJECTIVE: WHO, UNICEF, and UNFPA with other development partners have supported African Ministries of Health to institutionalize maternal death review (MDR) since 2003. To evaluate the program, its status, lessons learned, and the challenges to success were reviewed in 2007. METHODS: A standard self-administered questionnaire was sent to Ministries of Health in 46 Sub-Saharan African countries i…	2009	Int J Gynaecol Obstet
	Maternal death reviews at a rural hospital in Malawi (Maternal death)	0	OBJECTIVE: To analyze maternal deaths at Nkhoma Church of Central Africa Presbyterian (CCAP) Hospital and identify factors causing delays in care. METHODS: Maternal death audits are performed after every maternal death at Nkhoma CCAP Hospital. Information regarding the care provided at the health facility, the referral process, and any delays in the community was collected by an audit team using …	2013	Int J Gynaecol Obstet
	Maternal death reviews: A retrospective case series of 90 hospital-based maternal deaths in 11 hospitals in Indonesia (Maternal death)	0	OBJECTIVE: To determine the factors contributing to hospital-based maternal deaths in Indonesia, given most women deliver with skilled birth attendants and in health facilities. METHODS: A retrospective review of case records examined quality of care issues related to maternal mortality in hospital settings. The review abstracted information from blinded medical records of 90 women who died in 11…	2019	Int J Gynaecol Obstet
	Maternal Death Surveillance and Response in East and Southern Africa (Maternl death)	0	2011	89	Bulletin of the World Health Organization	Danel, I., Graham, W. J. and Boerma, T.
	Maternal Death Surveillance and Response in East and Southern Africa (Maternl death)	0	Maternal death surveillance and response (MDSR) is one of several low cost, high impact strategies to reduce maternal mortality. This initiative is supported in eastern and southern Africa by the United Nations Population Fund (UNFPA) and other partners. Currently, South Africa is the leading country in the institutionalization of MDSR through the Confidential Enquiry into Maternal Deaths (CEMD).…	2015	J Obstet Gynaecol Can
	Maternal Death: Audit in a Tertiary Hospital (Maternal deaths)	0	Maternal death audit in a tertiary hospital was conducted to improve the quality of maternal health care. In this descriptive type cross sectional study, maternal deaths were reviewed and factors responsible for maternal death were identified and noted in Rajshahi Medical College Hospital from July 2008 to June 2009. During the study period total 63 maternal deaths recorded among 7560 deliveries.…	2019	Mymensingh Med J
	Maternal death: unequal risks (Maternal deaths)	0	1989		Developpement et sante : revue de perfectionnement medical et sanitaire en pays tropical	Defossez, A. C. and Fassin, D.
	Maternal deaths associated with hypertension in South Africa: lessons to learn from the Saving Mothers report, 2005-2007 (Maternal deaths)	0	From 2005-2007, there were 622 deaths associated with hypertensive disorders of pregnancy. Eclampsia was the major cause of death (n = 344; 55.3%). There were 173 (28.3%) deaths due to pre-eclampsia, and 38 (6.1%) associated with chronic hypertension. Cerebral complications were the final cause of death in 283 (45.5%), while cardiac failure and respiratory failure were the final causes in 142 (22…	2011	Cardiovasc J Afr
	Maternal deaths at Songea Regional Hospital, southern Tanzania (Maternal deaths)	0	During the years 1986 and 1987 there were a total of 7523 deliveries at the Songea Regional Hospital, Southern Tanzania. There were 39 maternal deaths giving a Maternal Mortality Rate of 5.2/1000 deliveries. The major causes of deaths were sepsis following Caesarean section for obstructed labour, ruptured uterus and haemorrhage. 43.6% of the deaths were of women referred from long distances with …	1991	East African medical journal	Urrio, T. F.
	Maternal deaths disproportionately high in developing countries (Maternal deaths)	0	2004	45	Journal of advanced nursing	Rasool, G.
	Maternal deaths in a developing country: a study from the Aga Khan University Hospital, Karachi, Pakistan 1988-1999 (Maternal deaths)	0	OBJECTIVE: The maternal deaths occurring over a twelve-year period (1988-1999) in a tertiary referral center were reviewed. The purpose of the study was to assess the causes of these maternal deaths. SETTING: The Aga Khan University Hospital (AKUH) Karachi, Pakistan. METHOD(S): The medical records of maternal deaths were reviewed. These were women who had either registered for delivery at the hos…	2001	JPMA. The Journal of the Pakistan Medical Association	Qureshi, R. N., Jaleel, S., Hamid, R. and Lakha, S. F.
	Maternal deaths in South Africa (Maternal deaths)		2003	9	South African Journal of Obstetrics and Gynaecology	Moodley, J. and Pattinson, R. C.
	Maternal deaths in the Kilimanjaro region of Tanzania (Maternal deaths)	0	The maternal deaths in a supra-regional reference hospital between 1971 and 1977 are reviewed and avoidable factors discussed. Improvements in ante-natal care have diminished the number of deaths from obstetric causes and as a result deaths from associated diseases are assuming greater significance. Particular attention is drawn to the enterocolitis group of diseases which account for 15% of the …	1979	Trans R Soc Trop Med Hyg
	Maternal deaths should simply be 0': politicization of maternal death reporting and review processes in Ethiopia (Maternal deaths)	0	The Maternal Death Surveillance and Response system (MDSR) was implemented in Ethiopia in 2013 to record and review maternal deaths. The overall aim of the system is to identify and address gaps in order to prevent future death but, to date, around 10% of the expected number of deaths are reported. This article examines practices and reasoning involved in maternal death reporting and review pract…	2019	Health Policy Plan
	Maternal health in fifty years of Tanzania independence: Challenges and opportunities of reducing maternal mortality (Maternal mortality)	0	High rate of maternal death is one of the major public health concerns in Tanzania. Most of maternal deaths are caused by factors attributed to pregnancy, childbirth and poor quality of health services. More than 80% of maternal deaths can be prevented if pregnant women access essential maternity care and assured of skilled attendance at childbirth as well as emergency obstetric care. The objecti…	2011	Tanzan J Health Res
	Maternal Immunization and Antenatal Care Situation Analysis (MIACSA) study protocol: a multiregional, cross-sectional analysis of maternal immunization delivery strategies to reduce maternal and neonatal morbidity and mortality (Maternal immunisation and ANC analysis)	0	INTRODUCTION: Maternal immunization (MI) with tetanus toxoid containing vaccine, is a safe and cost-effective way of preventing neonatal tetanus. Given the prospect of introducing new maternal vaccines in the near future, it is essential to identify and understand current policies, practices and unmet needs for introducing and/or scaling up MI in low-income and middle-income countries (LMICs). ME…	2019	BMJ Open
	Maternal morbidity and mortality in peri-urban Kenya--assessing progress in improving maternal healthcare (Maternal m&m)	0	OBJECTIVE: Improving quality of maternal healthcare delivery is pivotal to reversing the trend of maternal health in developing countries and consequently, achieving the 5th millennium goal of reducing maternal mortality and improving universal access to reproductive health. Periodic facility-based reviews of maternal morbidity and mortality are crucial to improving quality of care delivered. MET…	2009	East Afr J Public Health
	Maternal mortality -- aetiological factors: analytic study from a teaching hospital of Punjab (Maternal mortality)	0	A review of maternal deaths at Rajendra Hospital, Punjab, from January 1978 to December 1991 yielded important data for the planning of maternal health services in this area of India, During the 14 year study period, there were 33,160 births and 339 deaths, for a maternal mortality rate of 1002/100,000 live births. Women who had received no prenatal care accounted for 47.4% of deliveries but 92.8…	1992	Indian J Matern Child Health
	Maternal mortality and distance to facility-based obstetric care in rural southern Tanzania: a secondary analysis of cross-sectional census data in 226â000 households (Maternal mortality)	0	BACKGROUND: Access to skilled obstetric delivery and emergency care is deemed crucial for reducing maternal mortality. We assessed pregnancy-related mortality by distance to health facilities and by cause of death in a disadvantaged rural area of southern Tanzania. METHODS: We did a secondary analysis of cross-sectional georeferenced census data collected from June to October, 2007, in five rural…	2015	Lancet Glob Health
	Maternal Mortality and Maternal Health Care in Nigeria: Implications for Socio-Economic Development (Maternal mortality)	0	BACKGROUND: Even though maternal mortality, which is a pregnancy-related death is preventable, it has continued to increase in many nations of the world, especially in the African countries of the sub-Saharan regions caused by factors which include a low level of socioeconomic development. AIM: This paper focuses on cogent issues affecting maternal mortality by unpacking its precipitating factors…	2019	Open Access Maced J Med Sci
	Maternal Mortality and Maternity Care from 1990 to 2005: Uneven but Important Gains (Maternal mortality)	0	Maternal mortality continues to be the major cause of death among women of reproductive age in many countries. Data from published studies and Demographic and Health Surveys show that gains in reducing maternal mortality between 1990 and 2005 have been modest overall. In 2005, there were about 536,000 maternal deaths, and the maternal mortality ratio was estimated at 400 per 100,000 live births, …	2007	Reproductive Health Matters	Shah, I. H. and Say, L.
	Maternal mortality and morbidity. Zimbabwe's birth force (Maternal mortality)	0	1991		Newsletter (Women's Global Network on Reproductive Rights)	Jacobson, J. L.
	Maternal mortality and morbidity: epidemiology of intensive care admissions in pregnancy (Maternal mortality)	0	Maternal mortality reviews are used globally to assess the quality of health-care services. With the decline in the number of maternal deaths, it has become difficult to derive meaningful conclusions that could have an impact on quality of care using maternal mortality data. The emphasis has recently shifted to severe acute maternal morbidity (SAMM), as an adjunct to maternal mortality reviews. D…	2013	Best Pract Res Clin Obstet Gynaecol
	Maternal mortality and our role: reflections on safer motherhood (Maternal mortality)	0	2001	92	The Nursing journal of India	Caleb-Varkey, L. E.
	Maternal mortality and related factors in Ejisu District, Ghana (Maternal mortality)	0	A community-based survey on maternal mortality was carried out in the Ejisu health district of Ghana in January and February 1990 to identify all women who died in pregnancy, delivery or the puerperium from January 1985 to December 1989, determine their characteristics, the presumptive causes of death and related factors. Forty-four women who died in pregnancy, delivery or the puerperium were ide…	1994	East African medical journal	Martey, J. O., Djan, J. O., Twum, S., Browne, E. N. and Opoku, S. A.
	Maternal mortality at government maternity hospital. Hyderabad, Andhra Pradesh (a review of 431 cases) (Maternal mortality)	0	This reviews 431 maternal deaths over 3 periods of 3-4 years each from January 1958 to December 1968. Trends in mortality are noted. A steady decline was noted. Associated diseases increased maternal mortality but age and parity had no significant influence. 47% of the deaths were intrapartum, 35% postpartum, and 18% antenatal. Major causes were hemorrhage, preeclampsia, eclampsia, sepsis, and an…	1970	J Obstet Gynaecol India
	Maternal mortality at Queen Elizabeth Central Hospital, 1989 to 1990 (Maternal mortality)	0	1992	8	Malawi medical journal : the journal of Medical Association of Malawi	Wiebenga, J. E.
	Maternal mortality at the University of Benin Teaching Hospital Benin City, Nigeria (Maternal mortality)	0	1988	1	Tropical journal of obstetrics and gynaecology	Unuigbe, J. A., Orhue, A. A. and Oronsaye, A. U.
	Maternal mortality at the University of Nigeria Teaching Hospital, Enugu: a 10-year survey (Maternal mortality)	0	A review of maternal mortality at the University of Nigeria Teaching Hospital (UNTH) Enugu between January 1976 and December 1985 has been made. Deaths up to 6 weeks of puerperium from direct, indirect, and incidental causes were included but abortions were excluded. There were 47,361 deliveries and 127 maternal deaths giving a maternal mortality rate of 2.7/1000. There has been a downward trend …	1988	Trop J Obstet Gynaecol
	Maternal mortality audit in a hospital in Northern Namibia: the impact of HIV/AIDS (Maternal mortality)	0	2006	85	Acta Obstet Gynecol Scand
	MATERNAL MORTALITY AUDIT IN A TERTIARY HEALTH INSTITUTION IN NIGERIA: LESSONS FROM DIRECT CAUSES AND ITS DRIVERS (Maternal mortality)	0	INTRODUCTION: Nigeria has the second highest number of maternal deaths in the world.The study aimed at determining the causes of and non-obstetric contributors to maternal mortality at a tertiary referral hospital. MATERIALS AND METHODS: It was a prospective audit of all consecutive maternal deaths in the hospital over a three-year period. Immediately after the death, information wvas retrieved v…	2015	Niger J Med
	Maternal Mortality Audit in Delhi: Further Perspectives...Singla A, Rajaram S, and Mehta S et al. A ten year audit of maternal mortality: Millennium development still a distant goal. Indian J Community Med 2017;42:102‑6 (Maternal mortality)	0	2018	43	Indian Journal of Community Medicine
	Maternal mortality audit in Suriname between 2010 and 2014, a reproductive age mortality survey (Maternal mortality)	0	Background The fifth Millennium Development Goal (MDG-5) aimed to improve maternal health, targeting a maternal mortality ratio (MMR) reduction of 75% between 1990 and 2015. The objective of this study was to identify all maternal deaths in Suriname, determine the extent of underreporting, estimate the reduction, audit the maternal deaths and assess underlying causes and substandard care factors.…	2017	BMC pregnancy and childbirth
	Maternal mortality audits in low-resource countries: analysis of 23 hospitals in Senegal and Mali (the QUARITE study) (QoC maternal)	0	BACKGROUND: In 1990, the Society of Obstetricians and Gynaecologists of Canada joined the international movement for safe motherhood by adapting its ALARM programme to the needs of low-resource countries. The goal of the QUARITE (QUAlite des soins, gestion du RIsque et TEchniques obstetricales) trial is to evaluate the efficiency of the ALARM International programme in terms of maternal mortality…	2009	Journal of obstetrics and gynaecology Canada : JOGC = Journal d'obstetrique et gynecologie du Canada : JOGC	Dortonne, J. R., Dumont, A., Traore, M., Perreault, G., Couturier, F. and Kanoute, K.
	Maternal mortality from eclampsia in developing countries: Some progress, but still a major challenge (Maternal mortality)	0	2008	55	Canadian Journal of Anesthesia	Benhamou, D.
	Maternal mortality from emergency caesarean section in booked hospital patients at the University of Nigeria Teaching Hospital Enugu (Maternal mortality)	0	1988	1	Tropical journal of obstetrics and gynaecology	Megafu, U.
	Maternal mortality from hemorrhage (Maternal mortality)	0	Hemorrhage remains as one of the top 3 obstetrics related causes of maternal mortality, with most deaths occurring within 24-48 hours of delivery. Although hemorrhage related maternal mortality has declined globally, it continues to be a vexing problem. More specifically, the developing world continue to shoulder a disproportionate share of hemorrhage related deaths (99%) compared with industrial…	2012	Semin Perinatol
	Maternal mortality in a major referral hospital, 1926 to 1980 (Maternal mortality)	0	This review describes the changes in the causes of maternal deaths in a major referral hospital over a span of 55 years. There has been a significant decline in direct maternal deaths from infection, hemorrhage, and toxemia. Continued vigilance is needed since 58% of direct obstetric deaths in our hospital during the last 30 years were considered to have been preventable. Heart disease and nonobs…	1982	Am J Obstet Gynecol
	Maternal Mortality in a Tertiary Care Hospital: A 10-year Review (Maternal mortality)	0	BACKGROUND: Epidemiological data pertaining to maternal mortality is valuable in each set up to design interventional programs to favourably reduce the ratio. This study was done to evaluate the maternal mortality rate in our hospital, to assess the epidemiological aspects and causes of maternal mortality, and to suggest recommendations for improvement. METHODS: This was a 10 year retrospective s…	2013	Int J Prev Med
	Maternal mortality in Afghanistan: setting achievable targets (Maternal mortality)	0	2017	389	The Lancet	Britten, S.
	Maternal mortality in an academic institution in Upper Egypt (Maternal mortality)	0	Maternal mortality is a worldwide problem. Measuring maternal mortality and identifying its causes is essential, and should be assessed regularly for the purpose of planning, monitoring and evaluation of provided maternal health care. Quality of care indicators such as case fatality rate is used to measure the facility performance, in particular, quality and promptness of care. This descriptive s…	2017	J Obstet Gynaecol
	Maternal mortality in an Israeli hospital: a review of 23 years (Maternal mortality)	0	In spite of great strides in obstetrics, maternal mortality has been completely eliminated. Possible changes in the causes of mortality are examined for three periods of time (1954-1961, 1962-1971 and 1972-1976). The overall incidence was 3.6/10 000, changing through the three periods from 4.9 to 4.3 and finally to 3.0/10 000. Vascular accidents were the cause of death in almost one third of the …	1979	Int J Gynaecol Obstet
	Maternal mortality in Anambra State of Nigeria (Maternal mortality)	0	The maternal mortality rate (MMR) in 10 hospitals scattered all over Anambra State in a 5-year period was studied. The hospitals covered urban, semi-urban and rural areas. The MMR varied from 1.8 to 13 per thousand with a mean of 4.97 per thousand. The causes of and various factors influencing this high mortality rate are examined as well as the avoidable factors. Suggestions are made for its red…	1988	Int J Gynaecol Obstet
	Maternal mortality in Assiut (Maternal mortality)	0	Twenty-nine maternal deaths were identified among 8656 pregnant women residing in Assiut city and three surrounding villages (Upper Egypt). This gives a maternal mortality ratio of 368 per 100 000 live births. Of these maternal deaths 83% were due to direct obstetric causes (hemorrhage, eclampsia, ruptured uterus and sepsis). Logistic regression analysis showed that residence (in villages versus …	1992	International Journal of Gynecology and Obstetrics	Abdullah, S. A., Aboloyoun, E. M., Abdel-Aleem, H., Moftah, F. M. and Ismail, S.
	Maternal mortality in developing countries (Maternal mort)	0	Of all health statistics mentioned by the World Health Organization (WHO), maternal mortality is unique in showing the largest discrepancy between developed and developing countries. Approximately 90% of maternal deaths (more than 0.5 million each year) occur in developing countries. Over the last century, almost all countries have accepted antenatal care principles. However, insufficiency of res…	2003	J Perinat Med
	Maternal mortality in developing countries: An example from Northern Ghana (Maternal mort)		1991	11	Journal of Obstetrics and Gynaecology	Fiander, A.
	Maternal mortality in developing countries: Challenges in scaling-up priority interventions (Maternal death)	0	Although maternal mortality is a significant global health issue, achievements in mortality decline to date have been inadequate. A review of the interventions targeted at maternal mortality reduction demonstrates that most developing countries face tremendous challenges in the implementation of these interventions, including the availability of unreliable data and the shortage in human and finan…	2010	Women's Health	Prata, N., Passano, P., Sreenivas, A. and Gerdts, C. E.
	Maternal mortality in developing countries: statistical data and improvement in obstetrical care (Maternal death)	0	Since launching of the safe motherhood initiative in 1987, much work has been undertaken, understanding of the situation in developing countries has improved, and numerous health programs have been designed. However the end result of action has been considered disappointing more often than encouraging especially in Sub Saharan Africa. What is the true picture? The purpose of this article is to re…	2003	Medecine tropicale : revue du Corps de sante colonial	Bouvier-Colle, M. H.
	Maternal mortality in developing countries: what strategies to adopt? (Maternal deaths)	0	Despite an international consensus on the strategies necessary to achieve a massive reduction of maternal mortality and related neonatal mortality, many countries have made no progress in these areas. The main reason for this failure is that this aspect of public health and the basic human right to bear children under acceptably safe and respectable conditions have received neither sufficient att…	2003	Medecine tropicale : revue du Corps de sante colonial	de Bernis, L.
	Maternal mortality in different Pakistani sites: ratios, clinical causes and determinants (Maternal death)	0	BACKGROUND: Population-based estimates of maternal mortality from Pakistan are inadequate to define the magnitude of the problem or provide information on clinical causes and determinants. METHODS: Surveys were conducted in selected clusters in Karachi, Balochistan and North West Frontier Province from 1989-1992. Pre-coded questionnaires were administered to 38,563 households to ascertain househo…	1997	Acta Obstet Gynecol Scand
	Maternal mortality in Ghana: is there a place for traditional birth attendants (TBAs) as reporters of maternal mortality-related data? (Maternal mortality)	0	1988	1	Tropical journal of obstetrics and gynaecology	Adadevoh, S. W.
	Maternal mortality in Giza, Egypt: magnitude, causes, and prevention (Maternal mortality)	0	This article presents results from a population-based study of the magnitude and causes of maternal mortality in the Giza governorate of Egypt in 1985-86. Deaths to women in the reproductive ages were identified through the death registration system. Family members of the deceased were interviewed using the verbal autopsy" approach. Immediate and underlying causes of death were then assessed by a…	1992	Studies in family planning	Kane, T. T., el-Kady, A. A., Saleh, S., Hage, M., Stanback, J. and Potter, L.
	Maternal mortality in Haiti: a Scottish midwife's perspective (Maternal mort)	0	2004	7	RCM midwives : the official journal of the Royal College of Midwives	Chadney, S.
	Maternal mortality in India (Maternal mort)	0	Authors worked on maternal mortality in India from 1992-94. This article is a review article on the basis of authors' experience. The article starts with the brilliant sentence, 'Maternal mortality in India is unacceptably high' and ends with the suggested strategies to solve the problem.	2001	Journal of the Indian Medical Association	Bhatt, R. V. and Hazra, M. N.
	Maternal mortality in India: current status and strategies for reduction (Maternal mort)	0	1991	28	Indian pediatrics	Prakash, A., Swain, S. and Seth, A.
	Maternal mortality in Jamaica (Maternal mortality)	0	A confidential inquiry into all maternal deaths in Jamaica during 3 years (1981 to 1983) was carried out. 192 maternal deaths were identified by a variety of means. The maternal mortality rate of 10.8 per 10 000 live births was considerably higher than the official rate of 4.8. The most common causes of death were hypertensive diseases of pregnancy (26%), haemorrhage (20%), ectopic pregnancy (10%…	1986	Lancet
	Maternal mortality in Jordan: role of substandard care and delays (Maternal mortality)	0	Understanding the factors that operate during pregnancy, delivery and postpartum is the key to success in the prevention of maternal mortality. This cross-sectional survey in Jordan for the years 2007-2008 aimed to identify the role of substandard care and delays in maternal deaths. All maternal deaths among women aged 15-49 years over this period (n = 76) were investigated retrospectively throug…	2012	East Mediterr Health J
	Maternal mortality in low-income countries: what interventions have been evaluated and how should the evidence base be developed further? (Maternal mortality)	0	OBJECTIVE: This article reviews the evidence for the effectiveness of non-clinical interventions to reduce maternal mortality in low-income settings and identifies the gaps in the evidence base. METHODS: A systematic search was conducted to identify reviews and evaluations of non-clinical interventions to reduce maternal mortality in lower-income countries with high maternal mortality published b…	2009	Int J Gynaecol Obstet
	Maternal mortality in Mafraq District in Jordan (Maternal mortality)	0	The present study followed a multidimensional approach to determine maternal mortality ratio in Mafraq district in Jordan. It included active case (maternal deaths) surveillance combined with Civil Registry and hospital records review. Mafraq, by virtue of its geographic and demographic characteristics, is supposed to have a very high toll of maternal deaths and hence, generalizations reflecting …	1995	The Journal of the Egyptian Public Health Association	Abbas, A. A.
	Maternal mortality in obstetrics at the Mont-Amba University Clinics, Kinshasa (Maternal mortality)	0	1985	24	Afrique medicale	Kinkenda, K. N., Lusanga, N., Mbanzulu, N. and Yanga, K.
	Maternal mortality in Sirur (Maternal mort)	0	1990	1	Indian journal of maternal and child health : official publication of Indian Maternal and Child Health Association	Shrotri, A., Pratinidhi, A. and Shah, U.
	Maternal mortality in sub-Saharan Africa: levels, causes and interventions (Maternal mort)	0	1988	12	Les Annales de l'I.F.O.R.D	Boerma, J. T.
	Maternal mortality in the developing world: Many unanswered questions (Maternal mortality)	0	1999	25	Journal of Obstetrics and Gynaecology Research	Rizvi, J. H., Khan, K. S., Nwosu, C. R. and Isiavwe, O. J.
	Maternal mortality in the developing world: why do mothers really die? (Maternal mortality)	0	Every year some eight million women suffer preventable or remediable pregnancy-related complications and over half a million will die unnecessarily. Most of these deaths could be averted at little or no extra cost, even where resources are limited, but in order to take action, and develop and implement changes to maternity services to save mothers and newborns lives, a change in cultural attitude…	2008	Obstet Med
	Maternal mortality in the Gaza strip: a look at causes and solutions (Maternal mortality)	0	BACKGROUND: Maternal mortality is an important health indicator for the overall health of a population. This study assessed the causes and contributing factors to maternal mortality that occurred in the Gaza-Strip between July 2014 and June 2015. METHODS: This is a retrospective study that used both quantitative and qualitative data. The data were collected from available medical records, investi…	2018	BMC Pregnancy Childbirth
	Maternal mortality in the Islamic Republic of Iran: on track and in transition (Maternal mortality)	0	The Maternal Mortality Ratio is an important public health indicator that reflects both the quality of a health care system and the role of women within that society. In September 2000 the United Nations Millennium Declaration outlined the eight Millennium Development Goals (MDGs) that set targets to be achieved by 2015. MDG 5 focused on improving maternal health. It had two clear subgoals: to re…	2013	Matern Child Health J
	Maternal mortality in the Thyolo District of southern Malawi (Maternal mortality)	0	The Sisterhood Method, a community-based survey technique, was used to estimate the Life Time Risk of a woman dying a maternal death in Southern Malawi. With this figure, the maternal mortality ratio for that area was calculated to be 409 deaths per 100,000 live births. The 4124 adults interviewed reported 150 maternal deaths in sisters. An in-depth questionnaire was then used to determine that 5…	1992	East African medical journal	Chiphangwi, J. D., Zamaere, T. P., Graham, W. J., Duncan, B., Kenyon, T. and Chinyama, R.
	Maternal mortality in Vietnam in 1994-95 (Maternal mortality)	0	This report presents the first population-based estimates of maternal mortality in Vietnam. All the deaths of women aged 15-49 in 1994-95 in three provinces of Vietnam were identified and classified by cause. Maternal mortality was the fifth most frequent cause of death. The maternal mortality ratio was 155 deaths per 100,000 live births. This ratio compares with the World Health Organization's e…	1999	Studies in Family Planning	Hieu, D. T., Hanenberg, R., Vach, T. H., Vinh, D. Q. and Sokal, D.
	Maternal mortality: a ten year review in a tertiary care setup (Maternal mortality)	0	BACKGROUND: Maternal mortality ratio of a country is indicative of its health and development status. Information on maternal mortality is required to determine this status and to set priorities for policy making and programmatic and operation research strategies. This study was conducted to determine the causes of maternal mortality in a tertiary care hospital. METHODS: This study was conducted …	2012	J Ayub Med Coll Abbottabad
	Maternal mortality: barriers to care at the health facility--health workers perspective (Maternal mortality)		2006	26	J Obstet Gynaecol
	Maternal mortality--Pumwani Maternity Hospital--1975-1984 (Maternal mortality)	0	1987	64	East African medical journal	Ngoka, W. M. and Bansal, Y. P.
	Maternal Near Miss and quality of care in a rural Rwandan hospital (Maternal near miss)	0	BACKGROUND: The WHO Maternal Near Miss (MNM) approach was developed to evaluate and improve quality of obstetric care worldwide. This study aimed to study the incidence of MNM and quality of care at a district hospital in rural Rwanda by applying this approach. METHODS: A facility based, prospective cohort study conducted at a district hospital in rural Rwanda between June 2013 and December 2014.…	2016	BMC Pregnancy Childbirth
	Maternal near miss approach to evaluate quality of care in Alborz province, Iran (Maternal near miss)	0	OBJECTIVE: the maternal near miss approach has been developed by World Health Organization for assessing and improving the quality of care. This study aimed to examine the incidence, characteristics, and features of the care provided for maternal near-miss cases in public and private hospitals in Alborz province, Iran. METHODS: a cross sectional, facility-based study was conducted in all 13 publi…	2016	Midwifery
	Maternal near miss--towards a standard tool for monitoring quality of maternal health care (Maternal near miss)	0	Maternal mortality is still among the worst performing health indicators in resource-poor settings. For deaths occurring in health facilities, it is crucial to understand the processes of obstetric care in order to address any identified weakness or failure within the system and take corrective action. However, although a significant public health problem, maternal deaths are rare in absolute num…	2009	Best Pract Res Clin Obstet Gynaecol
	Maternal near-miss audit in the Metro West maternity service, Cape Town, South Africa: A retrospective observational study (Maternal near miss)	0	BACKGROUND: A maternal near-miss is defined as a life-threatening pregnancy-related complication where the woman survives. The World Health Organization (WHO) has produced a tool for identifying near-misses according to criteria that include the occurrence of a severe maternal complication together with organ dysfunction and/or specified critical interventions. Maternal deaths have been audited i…	2018	S Afr Med J
	Maternal near-miss audits to improve quality of care (maternal near miss)	0	2014	121 Suppl 4	BJOG
	Maternal near-miss reviews: lessons from a pilot programme in India (Maternal near miss)	0	2014	121 Suppl 4	Bjog
	Maternal near-misses at a provincial hospital in Papua New Guinea: A prospective observational study (Maternal near miss)	0	BACKGROUND: Maternal near-miss indices are World Health Organisation (WHO) recognised indicators that may improve our understanding of factors associated with maternal morbidity and mortality. In Papua New Guinea (PNG) where maternal mortality is among the highest in the world, only one study has documented near-miss indices in a tertiary-level hospital, but none from provincial hospitals where t…	2017	Aust N Z J Obstet Gynaecol
	Measurement approaches in continuum of care for maternal health: a critical interpretive synthesis of evidence from LMICs and its implications for the South African context (Maternal health)	0	BACKGROUND: Global strategies recommend a continuum of care for maternal health to improve outcomes and access to care in low and middle income countries (LMICs). South Africa has already set priority interventions along the continuum of care for maternal health, and mandated their implementation at the district health level. However, the approach for monitoring access to this continuum of care h…	2018	BMC Health Serv Res
	Measures of strength for maternal health programs in 55 developing countries: The MNPI study (Structural audit)	0	Objectives: To measure levels and types of effort for national maternal and neonatal health programs in 55 developing countries, in 2002, as a replication of a 1999 study. Method(s): Thirteen components of program effort were covered, based on 81 items in questionnaires completed by 10-25 expert respondents in each country. Result(s): With 100% representing maximum effort, the international avera…	2005	Maternal and Child Health Journal	Ross, J. A. and Begala, J. E.
	Measuring coverage in MNCH: indicators for global tracking of newborn care (Measuring progress of newborn care)	0	Neonatal mortality accounts for 43% of under-five mortality. Consequently, improving newborn survival is a global priority. However, although there is increasing consensus on the packages and specific interventions that need to be scaled up to reduce neonatal mortality, there is a lack of clarity on the indicators needed to measure progress. In 2008, in an effort to improve newborn survival, the …	2013	PLoS Med
	Measuring maternal, fetal and neonatal mortality: challenges and solutions (levels, trends & causes of maternal & neonatalmortality)	0	Levels and causes of mortality in mothers and babies are intrinsically linked, occurring around the same time and often to the same mother-baby dyad, though mortality rates are substantially higher in babies. Measuring levels, trends and causes of maternal, neonatal and fetal mortality are important for understanding priority areas for interventions and tracking the success of interventions at th…	2016	Best Practice & Research: Clinical Obstetrics & Gynaecology
	Measuring quality of care for all women and newborns: how do we know if we are doing it right? A review of facility assessment tools (Structural audit)	0	BACKGROUND: Ensuring quality of care during pregnancy and childbirth is crucial to improving health outcomes and reducing preventable mortality and morbidity among women and their newborns. In this pursuit, WHO developed a framework and standards, defining 31 quality statements and 352 quality measures to assess and improve quality of maternal and newborn care in health-care facilities. We aimed …	2019	Lancet Glob Health
	Mediation of the effect of malaria in pregnancy on stillbirth and neonatal death in an area of low transmission: observational data analysis (Effect of malaria on perinatal outcomes)	0	Background Malaria in pregnancy is preventable and contributes significantly to the estimated 5.5 million stillbirths and neonatal deaths that occur annually. The contribution of malaria in pregnancy in areas of low transmission has not been quantified, and the roles of maternal anaemia, small-for-gestational-age status, and preterm birth in mediating the effect of malaria in pregnancy on stillbi…	2017	BMC medicine
	Medical audit of maternal deaths in the Lagos University Teaching Hospital, Nigeria (Maternal deaths)	0	OBJECTIVES: To determine the rate of autopsy certification of maternal deaths; evaluate concordance and/discordance rates between autopsy and clinical diagnoses of maternal deaths, and to compare these with findings from other parts of the world. DESIGN: Retrospective study. SETTING: The Lagos University Teaching Hospital (LUTH), Nigeria between January 1989 and December 1998. SUBJECTS: Women who…	2005	East Afr Med J
	Medico-social and socio-demographic factors associated with maternal mortality at Kenyatta National Hospital, Nairobi, Kenya (Maternal mortality)	0	1991	9	Journal of obstetrics & gynaecology of Eastern and Central Africa	Makokha, A. E.
	Missed Opportunities in Neonatal Deaths in Rwanda: Applying the Three Delays Model in a Cross-Sectional Analysis of Neonatal Death	1	Objective Administered in a timely manner, current evidence-based interventions could reduce neonatal deaths from infections, intrapartum injuries and complications due to prematurity. The three delays model (delay in seeking care, in arriving at a health facility, and in receiving adequate care), which has been applied to understanding maternal deaths, may be useful for understanding neonatal de…	2017	Matern Child Health J
	Monitoring maternity mortality in Botswana (Maternal mortality)	0	This paper describes the maternity monitoring system in Botswana, developed in 1998, and the main methods used: maternal death and morbidity reviews at service delivery level, analysis by the National Maternal Mortality Audit Committee of data from the reviews as reported on two forms, perinatal reviews and surveys using process indicators. We carried out a study of these findings to examine whet…	2007	Reprod Health Matters
	Monitoring perinatal outcomes in hospitals in Kabul, Afghanistan: The first step of a quality assurance process (Causes of perinatal mortality)	0	OBJECTIVE: Afghanistan is one of the countries with highest maternal and perinatal mortality in the world. Lack of reliable data, however, makes it difficult to select and prioritise the interventions that would be most cost effective. To gain some evidence, we review and analyse perinatal outcomes in facilities in Kabul and examine the role of patient risk and clinical practice factors. METHODS:…	2009	J Matern Fetal Neonatal Med
	Morbidity and mortality in the special care baby unit of New Mulago Hospital, Kampala	1	The morbidity and mortality of admissions to the Special Care Baby Unit at New Mulago Hospital, Kampala are described for 1598 infants seen during the 12-month period of 1989. The overall neonatal mortality rate on the Unit was 18.0%, which has shown only slight improvement during the period 1984-1989. The major causes of death were, in descending order of frequency: birth asphyxia, respiratory d…	1992	Annals of Tropical Paediatrics	Mukasa, G. K.
	Morbidity and mortality of low birth weight infants in the new born unit of Kenyatta National Hospital, Nairobi	1	BACKGROUND: Morbidity and mortality of low birth weight (LBW) infants at Kenyatta National Hospital (KNH) has previously been found to be high. Other centres have shown that even with lack of neonatal intensive care facilities, selective interventions can be implemented that improve neonatal survival rates. It is important to identify those factors at KNH that when selectively modified, will impr…	2004	East Afr Med J
	Morbidity and mortality patterns of admissions into the Special Care Baby Unit of University of Abuja Teaching Hospital, Gwagwalada, Nigeria	1	OBJECTIVE: To determine the morbidity and mortality patterns of patients admitted into the Special Care Baby Unit (SCBU) of the University of Abuja Teaching Hospital (UATH), Gwagwalada, Nigeria. METHOD: A retrospective analysis of records of patients admitted into the SCBU of the UATH over an 18 month period ofJanuary 2005 to June 2006 was carried out. RESULT: A total of 654 patients were admitte…	2009	Niger J Clin Pract
	Moving from maternal death review to surveillance and response: A paradigm shift (Maternal death audit)	0	In the era of the sustainable development goals, India is committed to reduce its maternal mortality ratio to less than 70 per one lakh live births by 2030. An important strategy that was adopted in the Reproductive and Child Health Programme in 2010 was maternal death review. Analysis of the progress so far has brought to light certain gaps which have prompted the paradigm shift toward Maternal …	2018	Indian J Public Health
	National audit of severe maternal morbidity and perinatal mortality		2018	26	World of Irish Nursing & Midwifery
	National data system on near miss and maternal death: shifting from maternal risk to public health impact in Nigeria (Maternal near miss)	0	BACKGROUND: The lack of reliable and up-to-date statistics on maternal deaths and disabilities remains a major challenge to the implementation of Nigeria's Road Map to Accelerate the Millennium Development Goal related to Maternal Health (MDG-5). There are currently no functioning national data sources on maternal deaths and disabilities that could serve as reference points for programme managers…	2009	Reprod Health
	Near miss audit in obstetrics (Maternal near miss)	0	2009	23	Best Pract Res Clin Obstet Gynaecol
	Near miss audit in obstetrics (Maternal near miss)	0	PURPOSE OF REVIEW: Over the past decade, there has been increasing interest internationally in studying maternal near misses, or severe morbidity, to complement traditional audit of maternal mortality. This review summarizes studies in this field published during 2005-2006. RECENT FINDINGS: There is wide variation among published studies in terms of definitions of near miss, sources of data, and …	2007	Curr Opin Obstet Gynecol
	Near miss maternal morbidity and maternal mortality at Kathmandu Medical College Teaching Hospital (Maternal m&m)	0	BACKGROUND: Maternal mortality traditionally has been the indicator of maternal health all over the world. More recently review of the cases with near miss obstetric events has been found to be useful to investigate maternal mortality. Cases of near- miss are those in which women present with potentially fatal complication during pregnancy, delivery or the puerperium, and survives merely by chanc…	2010	Kathmandu Univ Med J (KUMJ)
	Near miss obstetric events and maternal deaths in a tertiary care hospital: an audit (Maternal near miss)	0	OBJECTIVES: (1) To determine the frequency of maternal near miss, maternal near miss incidence ratio (MNMR), maternal near miss to mortality ratio and mortality index. (2) To compare the nature of near miss events with that of maternal mortality. (3) To see the trend of near miss events. DESIGN: Audit. SETTING: Kasturba Hospital, Manipal University, Manipal, India. POPULATION: Near miss cases & m…	2013	J Pregnancy
	Near-misses at the Port Moresby General Hospital: a descriptive study (Maternal near miss)	0	BACKGROUND: The World Health Organization (WHO) defines &#039;maternal near-miss&#039; as &#039;a woman who nearly died but survived a complication that occurred during pregnancy, childbirth or within 42 days of termination of her pregnancy&#039;. With declining rates of maternal mortality, near-miss analysis is being examined in both developed and developing country settings for the assessment o…	2016	Aust N Z J Obstet Gynaecol
	Neonatal admissions, quality of care and outcome: 4 years of inpatient audit data from the Gambia's teaching hospital	1	Background: National facility-based neonatal mortality audits are an important source of data to identify areas for improvement of service delivery and outcome of care. Objective(s): To examine admissions to the neonatal unit, Edward Francis Small Teaching Hospital, Banjul, The Gambia and make recommendations for programme action to reduce mortality through improvements in the quality of care, pa…	2015	Paediatrics and International Child Health	Okomo, U. A., Dibbasey, T., Kassama, K., Lawn, J. E., Zaman, S. M. A., Kampmann, B., Howie, S. R. C. and Bojang, K.
	Neonatal morbidity and mortality at Kenyatta National Hospital newborn unit ()Causes of neonatal m&m	0	A six month prospective study of neonatal morbidity and mortality of the newborn unit (NBU) at Kenyatta National Hospital is presented. Of the 126 infants delivered in the maternity unit, 967 (30%) ended up in the NBU and 562 (59.8%) were low birth weight (LBW); 79.3% were appropriate for gestational age (AGA), 19.9% were small for gestational age (SGA) while 1.8% were large for gestational age (…	1992	East African medical journal	Kasirye-Bainda, E. and Musoke, F. N.
	Neonatal morbidity and mortality in Nigeria (Causes of neonatal m&m)	0	A retrospective analysis of neonatal morbidity and mortality was conducted over a ten-year period (1981-1990) at a tertiary hospital in Ilesa, Nigeria, to determine the trends in neonatal morbidity and mortality in relation to places of delivery. 7,225 babies were admitted into the neonatal unit during the period wherein 3,232 (44.7%) were inborns and 3,993 (55.3%) outborns. Places of delivery of…	1998	Indian journal of pediatrics	Owa, J. A. and Osinaike, A. I.
	Neonatal mortality in Meerut district	1	A study of neonatal mortality in Meerut district revealed an infant mortality rate of 50.1 per 1000 live births. Neonatal mortality accounted for 37.8% of infant mortality with a neonatal mortality rate of 19.0 per 1000 live births. 90.5% of these neonates were delivered at home largely by untrained personnel (57.2%). Only 28.6% of these neonates were treated by qualified doctors and only 30.9% o…	1993	Indian journal of medical sciences	Garg, S. K., Mishra, V. N., Singh, J. V., Bhatnagar, M., Chopra, H. and Singh, R. B.
	Neonatal mortality in Yogyakarta rural areas	0	1988	28	Paediatrica Indonesiana	Surjono, A.
	Neonatal mortality patterns in an urban hospital	1	Neonatal mortality rate is perhaps the most reliable indicator of the perinatal outcome. An assessment of perinatal outcome can be made through knowledge of causes of death. This study was carried out to evaluate the neonatal deaths in our hospital. Live births (n = 7309) and deaths (n = 328) during a 6 months period were retrospectively analyzed. These were grouped into non-preventable and poten…	1991	Indian pediatrics	Sarna, M. S., Saili, A., Dutta, A. K. and Kumari, S.
	Neonatal mortality: A scenario in a tertiary level hospital of a developing country	1	This study was designed to observe the overall neonatal mortality and pattern of neonatal death in a developing country. The factors related to neonatal mortality are also analyzed. This retrospective study was carried out in all pediatric patients in a tertiary level hospital of a developing country in the year 2008. Total neonatal (0-28 days) and non-neonatal (after 28 days-12 years) admissions…	2010	Pediatric Reports	Mamunur Rashid, A. K. M., Habibur Rasul, C. H. and Mahbub Hafiz, S. M.
	Obstetric audit and its implications for obstetric anaesthesia (Maternal QoC audit)	0	After briefly expounding the principles of an audit, this article focusses on the role of obstetric audit and how it can influence, and even shape, obstetric anaesthetic practice. The impact may be on service delivery, anaesthetic practice or the generation of new information. The relevance of maternal mortality reporting and of obstetric haemorrhage audit to anaesthetic practice is used to illus…	2010	Best Pract Res Clin Obstet Gynaecol
	Obstetric Care Consensus No. 5: Severe Maternal Morbidity: Screening and Review (QoC Maternal)	0	This document builds upon recommendations from peer organizations and outlines a process for identifying maternal cases that should be reviewed. Severe maternal morbidity is associated with a high rate of preventability, similar to that of maternal mortality. It also can be considered a near miss for maternal mortality because without identification and treatment, in some cases, these conditions …	2016	Obstet Gynecol
	Obstetric Care Consensus No. 6 Summary: Periviable Birth (QoC Maternal)	0	Approximately 0.5% of all births occur before the third trimester of pregnancy, and these very early deliveries result in the majority of neonatal deaths and more than 40% of infant deaths. A recent executive summary of proceedings from a joint workshop defined periviable birth as delivery occurring from 20 0/7 weeks to 25 6/7 weeks of gestation. When delivery is anticipated near the limit of via…	2017	Obstet Gynecol
	Obstetric complications and delays in seeking emergency care in poor settings of northern India (QoC Maternal)	0	Purpose - Huge gap exists between demand and supply of seeking health care leads to remain high maternal mortality in rural areas of Uttar Pradesh, India. The purpose of this paper is to make an effort in this direction. Design/methodology/approach - This paper draws on Three Delays Model to understand the reasons behind poor maternal health outcomes among 964 currently married women aged 15-34, …	2018	International Journal of Human Rights in Healthcare
	Obstetric Facility Quality and Newborn Mortality in Malawi: A Cross-Sectional Study	1	Ending preventable newborn deaths is a global health priority, but efforts to improve coverage of maternal and newborn care have not yielded expected gains in infant survival in many settings. One possible explanation is poor quality of clinical care. We assess facility quality and estimate the association of facility quality with neonatal mortality in Malawi. Data on facility infrastructure as w…	2016	PLoS medicine
	Obstetric transition: the pathway towards ending preventable maternal deaths	0	2014	121 Suppl 1	BJOG
	Overview of maternal and perinatal mortality in Sudan (Role of ultrasound in reducing m&p mortality)	0	The Millennium Development Goals (MDGs), agreed on by world leaders at a UN summit in 2000, set targets to achieve by 2015. MDGs 4 and 5 specifically focus on the health of women and children. Sudan is classified as having insufficient progress in achieving MDGs 4 and 5. Both local and international efforts are needed to improve maternal and perinatal mortality rates. Ultrasound is expected to ha…	2015	Seminars in Fetal and Neonatal Medicine	Khalifa, A. L. A., El-Amin, E. O., Abdelkhair, S. M. and El-Sheikh, M. A.
	Perinatal audit in low- and high-income countries (Not include MF)	0	Audit is a term used to include case reviews, criterion-based clinical audit, enquiries into maternal mortality and perinatal deaths, and near-miss reviews. The audit cycle consists of identifying cases, collecting information, analysing the results, formulating recommendations, implementing change and re-evaluating practice, and this cycle must be repeated regularly. Implicit in the process are …	2006	Semin Fetal Neonatal Med
	Perinatal death audit	1	Perinatal mortality rate (PMR), which indicates quality of care provided to women in pregnancy, at and after child birth and to the newborns in the first week of life, is high in Nepal. Published results show wide variation in PMR in the country. Higher rates are in the community and hospitals outside Kathmandu. Reduction of PMR is an important strategy in improving maternal and neonatal health a…	2004	Kathmandu Univ Med J (KUMJ)
	Perinatal death audit using WHO 2016 audit guide: ICD-PM making every baby count	1	Introduction Pakistan has one of the highest perinatal death rates in the range of 57-81/1000. No systematic method of data collection and review exists. We decided to use the WHO guide to record our data on the review form. Presenting these data to policymakers with identification of contributing causes and avoidable factors can prevent future deaths. Methods Data for all perinatal deaths from J…	2017	BJOG: An International Journal of Obstetrics and Gynaecology	Wasim, T., Ali, R., Aslam, S. and Wasim, A. Z.
	Perinatal death audits in a peri-urban hospital in Kampala, Uganda	1	BACKGROUND: The perinatal mortality of 70 deaths per 1,000 total births in Uganda is unacceptably high. Perinatal death audits are important for improvement of perinatal care and reduction of perinatal morality. We integrated perinatal death audits in routine care, and describe its effect on perinatal mortality rate at Nsambya Hospital. METHODS: This was a retrospective descriptive study conducte…	2012	Afr Health Sci
	Perinatal deaths	1	Although the perinatal mortality rate (PNMR) has long been used in developed countries as a measure of the health and quality of the services in a community, it is less clearly related to other health indicators in developing countries. This is because a high perinatal loss is often accepted fatalistically and because data are incomplete. A 1995 report from a rural hospital and its related commun…	1995	Afr Health
	Perinatal morbidity and mortality in the Philippines (Causes of perinatal m&m)	0	The charts of all newborns at the University of the East Medical Center in the Philippines were obtained and were matched with the mother's charts in a study designed to identify the causes of perinatal morbidity and mortality and to analyze the factors that lead to such results. There were 4219 deliveries of 28 weeks and later or 1000 grams and more during 1980-82; only 4057 were available for s…	1986	Asia Oceania J Obstet Gynaecol
	Perinatal mortality and morbidity in developing countries a global view (Report)	0	Global perinatal mortality figures show that of the 132 million births per year, there are between 6 and 7 million perinatal deaths. While 90% of these births are in less developed countries, perinatal deaths take 98% of the global share. These statistics show on average the rates as they were in England during the 1930s. The most common recorded medical causes of perinatal deaths are also simila…	2003	Medecine Tropicale	Zupan, J.
	Perinatal mortality audit	1	Perinatal mortality rate is a sensitive indicator of quality of care provided to women in pregnancy, at and after child birth and to the newborns in the first week of life. Regular perinatal audit would help in identifying all the factors that play a role in causing perinatal deaths and thus help in appropriate interventions to reduce avoidable perinatal deaths. A retrospective study of perinatal…	2010	Nepal Med Coll J
	Perinatal mortality audit: counting, accountability, and overcoming challenges in scaling up in low- and middle-income countries (Report)	0	BACKGROUND: In high-income countries, national mortality audits are associated with improved quality of care, but there has been no previous systematic review of perinatal audit in low- and middle-income settings. OBJECTIVES: To present a systematic review of facility-based perinatal mortality audit in low- and middle-income countries, and review information regarding community audit. RESULTS: Te…	2009	Int J Gynaecol Obstet
	Perinatal mortality due to diabetes mellitus recorded with the Perinatal Problem Identification Program (PPIP) in South Africa (Per outcomes DM)	0	Aim: The aim was to study the perinatal mortality rate due to Diabetes Mellitus (DM) in the sites that uses the Perinatal Problem Identification Program (PPIP) throughout South Africa. Method(s): South Africa is a developing country. The PPIP data from the 1st of January 2000 until the 31st of December 2007 was analyzed. PIPP was started in 2000 and at that stage included 27 sites which were regi…	2009	International Journal of Gynecology and Obstetrics	Lombaard, H. and Pattinson, R.
	Perinatal mortality in a teaching hospital (Causes of per mort)		1999	36	Indian pediatrics	Rasul, C. H., Hussain, M. A., Siddiquey, A. H. and Rahman, M. S.
	Perinatal mortality in Lagos University Teaching Hospital: a five year review (Causes of per mort)	0	BACKGROUND: An overwhelming proportion of the annual global perinatal deaths occur in developing countries. However few data on perinatal mortality are available from these countries. Reducing perinatal deaths requires adequate data that can be used to develop appropriate strategies. OBJECTIVES: To determine the perinatal mortality rate at the Lagos University Teaching Hospital (LUTH), the associ…	2011	Nig Q J Hosp Med
	Perinatal mortality in Marondera district (Perinatal mort causes)	0	1988	34	The Central African journal of medicine	Nilses, C. and Olsen, P.
	Perinatal mortality in Shimla (Himachal Pradesh) (Perinatal mort causes)	0	1994	31	Indian pediatrics	Parmar, V. R., Grover, N., Randhawa, I., Bahl, L. and Kaushal, R. K.
	Perinatal mortality in the federation of Bosnia and Herzegovina (Causes of perinatal mortality)	0	Aim: The aim of the study was to investigate the most frequent causes of perinatal mortality in Bosnia and Herzegovina Methods: We analyzed in a retrospective study over a one year period (1999) the following cantons: Sarajevo, Mostar, Tuzla, Bihac, Gorazde, Travnik, Zenica, which represent about one half of the population of Bosnia and Herzegovina. Result(s): Perinatal mortality in the analyzed …	2001	Journal of Perinatal Medicine	Fatusic, Z.
	Perinatal mortality statistics in Harare 1980-1989 (Perinatal mortality stats)	0	Perinatal and neonatal mortality rates, in the Greater Harare Maternity Unit, which showed a modest decline from 1980 to 1985, have rise dramatically since then. Half of the rise in neonatal mortality rate is due to increased numbers and an increased mortality rate in babies of birth weight less than 1001g. There is also an increase in the numbers of deaths of large babies. There is a strong case…	1991	The Central African journal of medicine	Iliff, P. J. and Kenyon, N.
	Perinatal outcome at Benghazi and implications for perinatal care in developing countries (Perinatal outcomes)	0	1988	55	Indian Journal of Pediatrics	Kishan, J., Soni, A. L., Elzouki, A. Y., Mir, N. A. and Magoub, M. R.
	Perinatal outcomes in type 2 diabetes (Perinatal outcomes)	0	Over the past decade the prevalence of type 2 diabetes in pregnancy has continued to increase. It is vital that health care professionals recognize that preconception care is just as important for mothers with type 2 diabetes as it is in type 1 diabetes. All women with type 2 diabetes should be advised regarding safe effective contraception and the benefits of optimal glycemic control, folic acid…	2014	Curr Diab Rep
	Perinatal outcomes of hypertensive disorders in pregnancy at a tertiary hospital in Ghana (Maternal QoC and perinatal outcomes)	0	Background: Hypertensive disorders in pregnancy remain a major global health issue not only because of the associated high adverse maternal outcomes but there is a close accompaniment of significant perinatal morbidity and mortality especially in Sub-Saharan Africa (SSA). However, the perinatal burden of HDP in Ghana has not been explored. We conducted this study to determine the perinatal outcom…	2017	BMC Pregnancy & Childbirth
	Place of birth or place of death: An evaluation of 1139 maternal deaths in Nigeria (Maternal deaths)	0	Objective: to describe the incidence of maternal death by age, marital status, timing and place of death in Ibadan North and Ido Local Government Areas of Oyo State, Nigeria. Design(s): a retrospective study using multistage sampling with stratification and clustering to select local government areas, political wards and households. We included one eligible subject by household in the sample. Dat…	2013	Midwifery	Adegoke, A. A., Campbell, M., Ogundeji, M. O., Lawoyin, T. and Thomson, A. M.
	Predictors of mortality of extremely low birthweight babies in a tertiary care centre of a developing country (Predictors of neon mortality)	0	INTRODUCTION: Perinatal care has changed dramatically over last decade contributing to improved survival of extremely low birthweight (ELBW) babies. OBJECTIVE: We conducted the present study with the objective to identify immediate obstetric causes of preterm delivery; analyse the maternal risk factors and to evaluate the morbidity and mortality of ELBW babies delivered in our hospital. The resul…	2013	Postgrad Med J
	Pregnancy related causes of deaths in Ghana: a 5-year retrospective study (Maternal deaths)	0	OBJECTIVE: Data on maternal mortality varies by region and data source. Accurate local-level data are essential to appreciate its burden. This study uses autopsy results to assess maternal mortality causes in southern Ghana., METHODS: Autopsy log books of the Department of Pathology, Korle-Bu Teaching Hospital Mortuary were reviewed from 2004 through 2008 for pregnancy related deaths. Data were e…	2013	Ghana medical journal	Der, E. M., Moyer, C., Gyasi, R. K., Akosa, A. B., Tettey, Y., Akakpo, P. K., Blankson, A. and Anim, J. T.
	Preventable maternal mortality in Morocco: the role of hospitals (QoC Maternal)	0	OBJECTIVE: In 2009, the Ministry of Health of Morocco launched a national confidential enquiry around maternal deaths based on the newly implemented routine maternal death surveillance system (MDSS). The objective of this paper is to show the importance of substandard care among the factors associated with maternal deaths. METHODS: The Moroccan National Expert Committee (NEC) organised an audit o…	2013	Trop Med Int Health
	Preventing acute care-associated venous thromboembolism in adult and pediatric patients across a large healthcare system (Management of VTE)	0	BACKGROUND: Although effective methods for venous thromboembolism prophylaxis (VTE-P) have been known for decades, reliable implementation has been challenging. OBJECTIVE: Develop reliable VTE-P systems for adult and for pediatric patients to reduce preventable venous thromboembolism (VTE). DESIGN: We used a discovery and diffusion system to first develop an effective system in 1 hospital locatio…	2016	J Hosp Med
	Preventing medication errors in neonatology: Is it a dream?	1	Since 1999, the problem of patient safety has drawn particular attention, becoming a priority in health care. A medication error" (ME) is any preventable event occurring at any phase of the pharmacotherapy process (ordering, transcribing, dispensing, administering, and monitoring) that leads to, or can lead to, harm to the patient. Hence, MEs can involve every professional of the clinical team. M…	2014	World J Clin Pediatr
	Prospective Audit of Avoidable Factors in Institutional Stillbirths and Early Neonatal Deaths at Tikur Anbessa Hospital in Addis Ababa, Ethiopia	1	Mortality audits are being used with increasing frequency to improve health outcomes by pinpointing precisely where deficiencies in clinical care exist. We conducted a prospective audit of stillbirths and early neonatal deaths at Tikur Anbessa Hospital in Addis Ababa, Ethiopia, as part of a broader initiative to reduce perinatal mortality in the labor room and neonatal intensive care unit. Out of…	2015	Afr J Reprod Health
	Prospective audit of perinatal mortality among inborn babies in a tertiary health center in Lagos, Nigeria (No ident of MF)	0	BACKGROUND: The perinatal mortality rate remains an important indicator of maternal care and maternal health and nutrition, and also reflects the quality of obstetric and pediatric care available. The causes of most of the perinatal deaths are preventable, thus making it important to identify the risk factors in each health environment. OBJECTIVE: The aim was to prospectively audit the perinatal …	2011	Niger J Clin Pract
	Quality care during labour and birth: a multi-country analysis of health system bottlenecks and potential solutions (QoC Maternal)	0	BACKGROUND: Good outcomes during pregnancy and childbirth are related to availability, utilisation and effective implementation of essential interventions for labour and childbirth. The majority of the estimated 289,000 maternal deaths, 2.8 million neonatal deaths and 2.6 million stillbirths every year could be prevented by improving access to and scaling up quality care during labour and birth. …	2015	BMC Pregnancy Childbirth
	Quality cesarean delivery in Ouagadougou, Burkina Faso: a comprehensive approach (QoC Maternal)	0	OBJECTIVE: To assess the effects of a comprehensive intervention (staff training, equipment, internal clinical audits, cost sharing system, patients-providers meetings) in improving cesarean delivery access and quality in an urban district of Burkina Faso. METHODS: We conducted a before-after study in the health district sector 30 in Ouagadougou between 2003 and 2006. We measured cesarean deliver…	2008	Int J Gynaecol Obstet
	Quality Improvement in Neonatal Care - A New Paradigm for Developing Countries (Overview of methods of QI)	0	Infrastructure for facility-based neonatal care has rapidly grown in India over last few years. Experience from developed countries indicates that different health facilities have varying clinical outcomes despite accounting for differences in illness severity of admitted neonates and random variation. Variation in quality of care provided at different neonatal units may account for variable clin…	2014	Indian Journal of Pediatrics	Chawla, D. and Suresh, G. K.
	Quality improvement initiatives for hospitalised small and sick newborns in low- and middle-income countries: a systematic review (Systematic review)	0	Background An estimated 2.6 million newborns died in 2016; over 98.5% of deaths occurred in low- and middle-income countries (LMICs). Neonates born preterm and small for gestational age are particularly at risk given the high incidence of infectious complications, cardiopulmonary, and neurodevelopmental disorders in this group. Quality improvement (QI) initiatives can reduce the burden of mortali…	2018	Implementation science : IS
	Quality of antenatal and childbirth care in selected rural health facilities in Burkina Faso, Ghana and Tanzania: similar finding (QoC Maternal)	0	OBJECTIVES: To measure pre-intervention quality of routine antenatal and childbirth care in rural districts of Burkina Faso, Ghana and Tanzania and to identify shortcomings. METHODS: In each country, we selected two adjoining rural districts. Within each district, we randomly sampled 6 primary healthcare facilities. Quality of care was assessed through health facility surveys, direct observation …	2013	Trop Med Int Health
	Quality of basic maternal care functions in low-income countries (QoC Maternal)	0	2017	5	The Lancet Global Health	Antonakou, A. and Papoutsis, D.
	Quality of care for maternal and newborn health: the neglected agenda (Report)	0	The quality of care received by mothers and babies in developing countries is often reported as poor. Yet efforts to address this contributory factor to maternal and newborn mortality have received less attention compared with barriers of access to care. The current heightened concern to achieve Millennium Development Goals 4 &amp; 5 has illuminated the neglected quality agenda. Whilst there is n…	2009	BJOG
	Quality of care for ruptured uterus in Sagamu, Nigeria (QoC Maternal)	0	A retrospective study was conducted at a Nigerian tertiary hospital to assess the quality of emergency care provided to women managed for a ruptured uterus over an 11-year period. There were 76 cases of ruptured uterus and 4,770 deliveries (1.6%) during the period. Ten women died from a ruptured uterus, giving a case fatality rate of 13.2%. The mean admission-assessment interval by a senior clini…	2010	J Obstet Gynaecol
	Quality of care in early detection and management of pre-eclampsia/eclampsia in health facilities in Afghanistan (QoC Maternal)	0	BACKGROUND: Afghanistan faces a high burden of maternal and neonatal morbidity and mortality. Hypertensive disorders of pregnancy, including pre-eclampsia and eclampsia (PE/E), are among the most common causes of maternal and neonatal complications. Hypertensive disorders of pregnancy can lead to fatal complications for both the mother and fetus. The 2016 Afghanistan National Maternal and Newborn…	2019	BMC Pregnancy Childbirth
	Quality of care, risk management, and technology in obstetrics to reduce hospital-based maternal mortality in Senegal and Mali (QUARITE): a cluster-randomised trial (QoC Maternal)	0	BACKGROUND: Maternal mortality is higher in west Africa than in most industrialised countries, so the development and validation of effective interventions is essential. We did a trial to assess the effect of a multifaceted intervention to promote maternity death reviews and onsite training in emergency obstetric care in referral hospitals with high maternal mortality rates in Senegal and Mali. M…	2013	Lancet
	Quality of Care: A Review of Maternal Deaths in a Regional Hospital in Ghana (QoC maternal)	0	The government of Ghana and key stakeholders have put into place several interventions aimed at reducing maternal deaths. At the institutional level, the conduct of maternal deaths audit has been instituted. This also contributes to reducing maternal deaths as shortcomings that may have contributed to such deaths could be identified to inform best practice and forestall such occurrences in the fu…	2015	Afr J Reprod Health
	Quality of obstetric care in public-sector facilities and constraints to implementing emergency obstetric care services: evidence from high- and low-performing districts of Bangladesh (QoC Maternal)	0	This study explored the quality of obstetric care in public-sector facilities and the constraints to programming comprehensive essential obstetric care (EOC) services in rural areas of Khulna and Sylhet divisions, relatively high- and low-performing areas of Bangladesh respectively. Quality was explored by physically inspecting all public-sector EOC facilities and the constraints through in-depth…	2009	J Health Popul Nutr
	Quality of obstetric referral services in India&#039;s JSY cash transfer programme for institutional births: a study from Madhya Pradesh province (QoC Maternal)	0	BACKGROUND: India launched JSY cash transfer programme to increase access to emergency obstetric and neonatal care (EmONC) by incentivising in-facility births. This increased in-facility births from 30%in 2005 to 73% in 2012 however, decline in maternal mortality follows a secular trend. Dysfunctional referral services can contribute to poor programme impact on outcomes. We hence describe inter- …	2014	PLoS One
	Quality-of-care audits and perinatal mortality in South Africa	1	PROBLEM: Suboptimal care contributes to perinatal mortality rates. Quality-of-care audits can be used to identify and change suboptimal care, but it is not known if such audits have reduced perinatal mortality in South Africa. APPROACH: We investigated perinatal mortality trends in health facilities that had completed at least five years of quality-of-care audits. In a subset of facilities that b…	2015	Bull World Health Organ
	QUARITE (quality of care, risk management and technology in obstetrics): a cluster-randomized trial of a multifaceted intervention to improve emergency obstetric care in Senegal and Mali (QoC Maternal)	0	BACKGROUND: Maternal and perinatal mortality are major problems for which progress in sub-Saharan Africa has been inadequate, even though childbirth services are available, even in the poorest countries. Reducing them is the aim of two of the main Millennium Development Goals. Many initiatives have been undertaken to remedy this situation, such as the Advances in Labour and Risk Management (ALARM…	2009	Trials
	Reducing maternal mortality in Yemen: challenges and lessons learned from baseline assessment (Maternal deaths)	0	OBJECTIVE: The Yemen is a signatory of the Millennium Development Goals (MDGs) and one of 10 countries chosen for the UN Millennium Project. However, recent MDG progress reviews show that it is unlikely that the maternal health goal will be reached by 2015 and Yemen still has an unacceptably high maternal mortality of 365 per 100000 live births. Because 82% of deaths happen intrapartum, the purpo…	2009	Int J Gynaecol Obstet
	Reducing maternal mortality: reaudit of recommendations in reports of confidential inquiries into maternal deaths (Maternal deaths)	0	1998	317	Bmj
	Reducing neonatal mortality associated with preterm birth: Gaps in knowledge of the impact of antenatal corticosteroids on preterm birth outcomes in low-middle income countries Joao Paolo Souza ()Assessing impact of ACS (intervention)	0	The Global Network's Antenatal Corticosteroids Trial (ACT), was a multi-country, cluster-randomized trial to improve appropriate use of antenatal corticosteroids (ACS) in low-resource settings in low-middle income countries (LMIC). ACT substantially increased ACS use in the intervention clusters, but the intervention failed to show benefit in the targeted < 5th percentile birth weight infants and…	2016	Reproductive Health	McClure, E. M., Goldenberg, R. L., Jobe, A. H., Miodovnik, M., Koso-Thomas, M., Buekens, P., Belizan, J. and Althabe, F.
	Reducing neonatal mortality in developing countries: Low-cost interventions are the key determinants (Not audit)	0	2009	29	Journal of Perinatology	Gadzinowski, J.
	Reducing newborn mortality in the Asia-Pacific region: Quality hospital services and community-based care (Community based care)	0	Improving newborn health and survival is an essential part of progression toward Millennium Development Goal 4 in the World Health Organization Western Pacific and South East Asian regions. Both community and facility-based services are required. Strategies to improve the quality of care provided for newborns in health clinics and district- and referral-level hospitals have been relatively neglec…	2013	J Paediatr Child Health
	Reducing perinatal mortality in developing countries	1	The perinatal mortality rate (PNMR) is a key health status indicator. It is multifactorial in aetiology and is significantly influenced by the quality of health care. While there is an ethical imperative to act to improve quality of care when deficiencies are apparent, the lack of controls--when an interventions is applied to an entire service--makes it difficult to infer a causal relationship be…	1997	Health Policy & Planning
	Reducing perinatal mortality in Vila Central Hospital, Vanuatu (Causes of perinatal mortality)	0	This paper provides accurate figures and detailed analysis of the causes of perinatal mortality in the main referral hospital in Vanuatu in 1992, and discusses possible improvements in management. The perinatal mortality rate for the Vila Central Hospital area was 30.4 per 1000 births (with a stillbirth rate of 14 per 1000). These figures include mothers who presented for the first time in labour…	1994	Papua and New Guinea medical journal	Maouris, P.
	Reduction of Neonatal Mortality Requires Strengthening of the Health System: A Situational Analysis of Neonatal Care Services in Ballabgarh (Structral audit)	0	Background: Planning a comprehensive program addressing neonatal mortality will require a detailed situational analysis of available neonatal-specific health infrastructure. Methods: We identified facilities providing essential and sick neonatal care (ENC, SNC) by a snowballing technique in Ballabgarh Block. These were assessed for infrastructure, human resource and equipment along with self-rate…	2017	J Trop Pediatr
	Reduction of severe acute maternal morbidity and maternal mortality in Thyolo District, Malawi: the impact of obstetric audit (Maternal morb and mort)	0	BACKGROUND: Critical incident audit and feedback are recommended interventions to improve the quality of obstetric care. To evaluate the effect of audit at district level in Thyolo, Malawi, we assessed the incidence of facility-based severe maternal complications (severe acute maternal morbidity (SAMM) and maternal mortality) during two years of audit and feedback. METHODOLOGY/PRINCIPAL FINDINGS:…	2011	PLoS One
	Research note: Estimating maternal deaths averted: A field-based methodology (Maternal deaths)	0	2005	89	International Journal of Gynecology and Obstetrics	Maine, D., Paxton, A., Bailey, P. and Patterson, G.
	Retrospective review of maternal deaths in Hawassa Comprehensive Specialised Hospital, in Southern Ethiopia (Maternal deaths)	0	The aim of this study was to evaluate the causes of and contributors to maternal death at Hawassa Referral Comprehensive Specialised Hospital (HRCSH). A health facility-based, maternal death review was used. All maternal deaths that occurred between January 2016 and August 2017 in HRCSH were included. Data were collected using a structured data collection sheet and analysed. Eighty-two maternal d…	2019	J Obstet Gynaecol
	Review of causes of maternal deaths in Botswana in 2010 (Maternal deaths)	0	BACKGROUND: In Botswana the maternal mortality ratio in 2010 was 163 per 100 000 live births. It is a priority to reduce this ratio to meet Millennium Development Goal 5 target of 21 per 100 000 live births. OBJECTIVE: To investigate the underlying circumstances of maternal deaths in Botswana.Method. Fifty-six case notes from the 80 reported maternal deaths in 2010 were reviewed. Five clinicians …	2013	S Afr Med J
	Review of emergency obstetric care interventions in health facilities in the Upper East Region of Ghana: a questionnaire survey (Maternal QoC)	0	BACKGROUND: Maternal morbidity and mortality is most prevalent in resource-poor settings such as sub-Saharan Africa and southern Asia. In sub-Saharan Africa, Ghana is one of the countries still facing particular challenges in reducing its maternal morbidity and mortality. Access to emergency obstetric care (EmOC) interventions has been identified as a means of improving maternal health outcomes. …	2018	BMC Health Serv Res
	Risk factors for maternal mortality in a Tertiary Hospital in Kenya: a case control study (Maternal mortality)	0	BACKGROUND: Maternal mortality is high in Africa, especially in Kenya where there is evidence of insufficient progress towards Millennium Development Goal (MDG) Five, which is to reduce the global maternal mortality rate by three quarters and provide universal access to reproductive health by 2015. This study aims to identify risk factors associated with maternal mortality in a tertiary level hos…	2014	BMC Pregnancy Childbirth
	Root-Cause Analysis of Persistently High Maternal Mortality in a Rural District of Indonesia: Role of Clinical Care Quality and Health Services Organizational Factors (Maternal death audits)	0	Background: Despite significant reduction in maternal mortality, there are still many regions in the world that suffer from high mortality. District Kutai Kartanegara, Indonesia, is one such region where consistently high maternal mortality was observed despite high rate of delivery by skilled birth attendants. Method: Thirty maternal deaths were reviewed using verbal autopsy interviews, terminal…	2018	Biomed Res Int
	Scaling up quality care for mothers and newborns around the time of birth: an overview of methods and analyses of intervention-specific bottlenecks and solutions (Not audits)	0	BACKGROUND: The Every Newborn Action Plan (ENAP) and Ending Preventable Maternal Mortality targets cannot be achieved without high quality, equitable coverage of interventions at and around the time of birth. This paper provides an overview of the methodology and findings of a nine paper series of in-depth analyses which focus on the specific challenges to scaling up high-impact interventions and…	2015	BMC Pregnancy Childbirth
	Setting up facility-based maternal death reviews in Nigeria (Maternal death reviews)	0	2014	121	BJOG: An International Journal of Obstetrics & Gynaecology
	Severe acute maternal morbidity and maternal death audit--a rapid diagnostic tool for evaluating maternal care (Maternal morbidity and mortality)	0	OBJECTIVE: To analyse severe acute maternal morbidity (SAMM) and maternal mortality in the Pretoria region over a 2-year period (2000-2001). SETTING: Public hospitals in the Pretoria region, South Africa, serving a mainly indigent urban population. METHODS: A descriptive study was performed whereby women with SAMM and maternal deaths were identified at daily audit meetings and an audit form was c…	2003	S Afr Med J
	Severe acute maternal morbidity in low-income countries (Maternal morbidity)	0	Although obstetric complications are sometimes presented as a relatively easy alternative to maternal deaths, difficulties remain in their definition and identification, and there is limited experience with the use of severe obstetric complications as a starting point for audits or case reviews or as an indicator for monitoring the success of safe motherhood programmes in low-income countries. In…	2009	Best Pract Res Clin Obstet Gynaecol
	Severe acute maternal morbidity in rural South Africa (Maternal morbidity)	0	OBJECTIVE: Our objective was to identify the frequency, causes, and avoidable factors of severe acute maternal morbidity (SAMM) in four non-specialist hospitals in rural South Africa. METHOD: We conducted a prospective audit using criteria for SAMM suited to the diagnostic and treatment facilities available in the primary hospital setting. For each case of SAMM, a local audit team assessed the st…	2004	Int J Gynaecol Obstet
	Severe acute maternal morbidity: a pilot study of a definition for a near-miss (Maternal near miss)	0	OBJECTIVE: To test the application of a clinical definition of severe acute maternal morbidity. DESIGN: A one-year prospective descriptive multi-centre study. SETTING: Kalafong and Pretoria Academic hospitals, catering for the delivery of indigent women in the Pretoria Health Region. METHODS: A 'near-miss' describes a patient with an acute organ system dysfunction, which if not treated appropriat…	1998	Br J Obstet Gynaecol
	Severe maternal morbidity & near-miss in suriname-interim of prospective national cohort study (Maternal near miss)	0	Objectives: Investigation of severe maternal morbidity and maternal near miss and associated factors is of paramount importance for the global reduction of maternal mortality. This study assesses the prevalence, case fatality rate, associated risk factors, performance of the WHO-near miss criteria and substandard care in severe maternal morbidity in all five hospitals in Suriname, South America. …	2018	International Journal of Gynecology and Obstetrics	Verschueren, K., Paidin, R., Kodan, L. R. and Bloemenkamp, K. W. M.
	Severe maternal morbidity and near misses in tertiary hospitals, Kelantan, Malaysia: a cross-sectional study (Maternal near misses)	0	BACKGROUND: Severe maternal conditions have increasingly been used as alternative measurements of the quality of maternal care and as alternative strategies to reduce maternal mortality. We aimed to study severe maternal morbidity and maternal near miss among women in two tertiary hospitals in Kota Bharu, Kelantan, Malaysia. METHODS: A cross-sectional study with record review was conducted in 201…	2016	BMC Public Health
	Severe maternal morbidity: screening and review (Maternal morbidity)	0	This document builds upon recommendations from peer organizations and outlines a process for identifying maternal cases that should be reviewed. Severe maternal morbidity is associated with a high rate of preventability, similar to that of maternal mortality. It also can be considered a near miss for maternal mortality because without identification and treatment, in some cases, these conditions …	2016	Am J Obstet Gynecol
	Severe Maternal or Near Miss Morbidity: Implications for Public Health Surveillance and Clinical Audit (Maternal mortality and near miss)	0	This chapter reviews the historical development of indicators to identify severe maternal morbidity/maternal near miss (SMM/MNM), and their use for public health surveillance, research, and clinical audit. While there has been progress toward identifying standard definitions for SMM/MNM within countries, there remain inconsistencies in the definition of SMM/MNM indicators and their application be…	2018	Clin Obstet Gynecol
	Severe maternal outcomes and quality of care at district hospitals in Rwanda- a multicentre prospective case-control study (Maternal QoC)	0	BACKGROUND: Despite a significant decrease in maternal mortality in the last decade, Rwanda needs further progress in order to achieve Sustainable Development Goals (SDG)3 which addresses among others maternal mortality. Analysis of severe maternal outcomes (SMO) was performed to identify their characteristics, causes and contributory factors, using standard indicators for quality of care. METHOD…	2017	BMC Pregnancy Childbirth
	Severe maternal outcomes in eastern Ethiopia: Application of the adapted maternal near miss tool (Maternal near miss)	0	Background With the reduction of maternal mortality, maternal near miss (MNM) has been used as a complementary indicator of maternal health. The objective of this study was to assess the frequency of MNM in eastern Ethiopia using an adapted sub-Saharan Africa MNM tool and compare its applicability with the original WHO MNM tool. Methods We applied the sub-Saharan Africa and WHO MNM criteria to 10…	2018	PLoS ONE	Tura, A. K., Zwart, J., Van Roosmalen, J., Stekelenburg, J., Van Den Akker, T. and Scherjon, S.
	Severe obstetric morbidity of the third trimester, delivery and early puerperium in Niamey (Niger) (Maternal morbidity)	0	Epidemiological data about maternal morbidity are rare. The present study, carried out in Niamey, capital of Niger, was designed to measure the incidence of maternal morbidity among women delivering in hospital. Severe complications occurred in 232 of the 4,081 deliveries during the study period (6,450/100,000 live births). Maternal morbidity ratio was 11 times higher than the maternal mortality …	1998	Afr J Reprod Health
	Stages of change: A qualitative study on the implementation of a perinatal audit programme in South Africa (Implementation of perinatal audit)	0	BACKGROUND: Audit and feedback is an established strategy for improving maternal, neonatal and child health. The Perinatal Problem Identification Programme (PPIP), implemented in South African public hospitals in the late 1990s, measures perinatal mortality rates and identifies avoidable factors associated with each death. The aim of this study was to elucidate the processes involved in the imple…	2011	BMC Health Serv Res
	Strategies to avert preventable mortality among mothers and children in the eastern mediterranean region: New initiatives, new hope (Review)	0	We conducted an assessment of maternal, newborn and child health and progress towards achieving Millennium Development Goals (MDG) 4 and 5 in the Eastern Mediterranean Region (EMR). We provide recommendations for scaling up and sustaining gains post-2015. Data were obtained from global data repositories. We constructed time trends from 1990 to 2013 and evaluated inequities across the Region. Unde…	2015	Eastern Mediterranean Health Journal	Akseer, N., Kamali, M., Husain, S., Mirza, M., Bakhache, N. and Bhutta, Z. A.
	Strategies to reduce and maintain low perinatal mortality in resource-poor settings - Findings from a four-decade observational study of birth records from a large public maternity hospital in Papua New Guinea (Maternal quality of care)	0	Background: In many low- to middle-income countries (LMIC) assisted vaginal birth rates have fallen, while caesarean section (CS) rates have increased, with potentially deleterious consequences for maternal and perinatal mortality. Aim(s): To review birth mode and perinatal mortality in a large LMIC hospital with strict labour management protocols and expertise in vacuum extraction. Material(s) a…	2019	Australian and New Zealand Journal of Obstetrics and Gynaecology	Mola, G. D. L. and Unger, H. W.
	Strategies to reduce perinatal and neonatal mortality (Quality improvement strategies but not audits)	0	The perinatal mortality rate in India averages 66.3/1000 live births. 60% of all infant deaths occur during the 1st month, making the neonatal mortality rate 76/1000 in rural areas and 39/1000 in urban areas. These rates have remained static since 1974. Over 90% of all deliveries occur at home and are conducted by untrained birth attendants. The major causes of perinatal deaths are immaturity/low…	1988	Indian Pediatr
	Strengths and weaknesses in the implementation of maternal and perinatal death reviews in Tanzania: perceptions, processes and practice (Implementation of maternal and perinatal death audit )	0	OBJECTIVES: Tanzania institutionalised maternal and perinatal death reviews (MPDR) in 2006, yet there is scarce evidence on the extent and quality of implementation of the system. We reviewed the national policy documentation and explored stakeholders' involvement in, and perspectives of, the role and practices of MPDR in district and regional hospitals, and assessed current capacity for achievin…	2014	Trop Med Int Health
	The causes of maternal mortality are changing and preventable (Maternal deaths)	0	2018	125	BJOG: An International Journal of Obstetrics and Gynaecology	Stokes, M. J. and Wilkinson, J. P.
	The causes of maternal mortality in adolescents in low and middle income countries: Systematic review of the literature (Maternal deaths)	0	Background: While the main causes of maternal mortality in low and middle income countries are well understood, less is known about whether patterns for causes of maternal deaths among adolescents are the same as for older women. This study systematically reviews the literature on cause of maternal death in adolescence. Where possible we compare the main causes for adolescents with those for olde…	2016	BMC Pregnancy and Childbirth	Neal, S., Mahendra, S., Bose, K., Camacho, A. V., Mathai, M., Nove, A., Santana, F. and Matthews, Z.
	The difficulties of conducting maternal death reviews in Malawi (Maternal death reviews)	0	BACKGROUND: Maternal death reviews is a tool widely recommended to improve the quality of obstetric care and reduce maternal mortality. Our aim was to explore the challenges encountered in the process of facility-based maternal death review in Malawi, and to suggest sustainable and logically sound solutions to these challenges. METHODS: SWOT (strengths, weaknesses, opportunities and threats) anal…	2008	BMC Pregnancy Childbirth
	The experience of the implementation of perinatal audit in Moldova (Implementation of perinatal auidt)	0	The Beyond the Numbers project in Moldova implemented perinatal mortality audit as a means to improve maternity and newborn care. Key activities for this project included training in audit, the setting up of audit committees, implementation of the review of cases and dissemination of information. During the project, a significant reduction was noted of perinatal deaths at term (from 37 weeks gest…	2014	Bjog
	The experiences of women with maternal near miss and their perception of quality of care in Kelantan, Malaysia: a qualitative study (Maternal near miss)	0	BACKGROUND: Maternal mortality has been the main way of ascertaining the outcome of maternal and obstetric care. However, maternal morbidities occur more frequently than maternal deaths; therefore, maternal near miss was suggested as a more useful indicator for the evaluation and improvement of maternal health services. Our study aimed to explore the experiences of women with maternal near miss a…	2017	BMC Pregnancy Childbirth
	The golden hour of sepsis: In-depth analysis of sepsis-related maternal mortality in suriname (Maternal mortality)	0	Objectives: Sepsis was the main cause of maternal mortality in Suriname, a middle-income country. The objective of this study was to perform a qualitative analysis of the clinical and management aspects of sepsis-related maternal deaths with a focus on the 'golden hour' principle of antibiotic therapy. Method(s): A nationwide reproductive age mortality survey was performed from 2010 to 2014 to id…	2018	International Journal of Gynecology and Obstetrics	Kodan, L., Verschueren, K., Kanhai, H. H. H., Van Roosmalen, J. J., Bloemenkamp, K. W. M. and Rijken, M. J.
	The Guadeloupean perinatal mortality audit: process, results, and implications (No identification of modifiable factors)	0	In 1983, we implemented an ongoing perinatal mortality audit in Guadeloupe to identify factors underlying the current level of poor perinatal outcome and to stimulate increased provider motivation. The audit was part of an active research approach to document the specific nature of the perceived perinatal health problem, to modify provider behavior through the use of this acquired information, an…	1990	Am J Prev Med
	The high-risk perinatal registry. A systematic approach for reducing perinatal mortality (No identification of modifiable factors)	1	A systematic and comprehensive review of all 320 perinatal deaths occurring in Nassau County in 1973 reveals that one-quarter of these deaths might have been prevented if modalities of care that were known and available at that time had been utilized appropriately. Preventability--the presence or absence of avoidable factors which might have materially lessened the risk of death --was determined …	1977	Obstet Gynecol
	The Moldovan experience of maternal death reviews (Maternal deaths)	0	A Confidential Enquiry into Maternal Deaths is an anonymous, multidisciplinary and systematic review of all cases of maternal mortality. This paper describes one such process implemented at national level in Moldova. Its aim was to conduct an in-depth review of the underlying causes and circumstances surrounding each mother's death to learn lessons to improve care in future. Its findings showed t…	2014	Bjog
	The use of audit to identify maternal mortality in different settings: is it just a difference between the rich and the poor? (Maternal deaths)	0	OBJECTIVE: To illustrate how maternal mortality audit identifies different causes of and contributing factors to maternal deaths in different settings in low- and high-income countries and how this can lead to local solutions in reducing maternal deaths. DESIGN: Descriptive study of maternal mortality from different settings and review of data on the history of reducing maternal mortality in what…	2007	Healthcare Quarterly
	The validity of verbal autopsies for assessing the causes of institutional maternal death (Verbal autopsies maternal deaths)	0	This report presents data from a study carried out in three African countries to assess the validity of verbal autopsies-based on information about symptoms and signs observed antemortem by relatives or associates of deceased individuals-for determining the causes of institutional maternal death. The validity of the verbal autopsy was assessed for each cause of death, and for groups of 'direct' a…	1998	Studies in Family Planning	Chandramohan, D., Rodrigues, L. C., Maude, G. H. and Hayes, R. J.
	The value of incorporating avoidable factors into perinatal audits	1	OBJECTIVE: To assess whether incorporating a system of identifying, classifying and grading avoidable factors into a perinatal audit can be useful in identifying problem areas. DESIGN: Descriptive study. SETTING: Black urban population, Pretoria, South Africa. SUBJECTS: All perinatal deaths of infants weighing more than 1,000 g from urban areas served by Kalafong Hospital between August 1991 and …	1995	S Afr Med J
	Thinking beyond global neonatal mortality rates (neonatal deaths)	0	2015	35	Paediatrics and International Child Health	Lissauer, T.
	Thirty years of continuous maternal care and perinatal audit from a national referral hospital in a low-resource country leads to better professional skills and maternal outcomes: The Papua New Guinea experience (Maternal deaths)	0	Audit is an integral part of midwifery and obstetric practice in high- and middle-income countries. Because it has become a standard component of modern medical practice, many professionals no longer understand its importance for promoting and ensuring quality of care, and the maintenance of essential skills. Regular audit rarely happens in low-income countries. Lack of maternity care and perinat…	2017	BJOG: An International Journal of Obstetrics and Gynaecology	Mola, G.
	Time for action: audit, accountability and confidential enquiries into maternal deaths in Nigeria (Maternal deaths)	0	Improving the quality of care is essential for achieving reductions in maternal mortality. Audit is one of the methods which can be used to simultaneously assess as well as improve quality. This commentary discusses one type of audit--confidential enquiries into maternal death. We believe that the enthusiasm for establishing a confidential enquiry system in Nigeria is growing. The challenges face…	2012	Afr J Reprod Health
	To be a woman in Africa. On the danger of being a mother. Mortality (Maternal mortality)	0	1994		Vivre autrement	Sow, F.
	To study the current maternal mortality profile in a tertiary care hospital ICU and discuss the policy barriers (Maternal mortality)	0	Background & Objectives: To evaluate maternal mortality in ICU of Dr BSA Hospital during the year2010-2014 To assess the demographic profiles and causes of maternal mortality in the ICU Material(s) and Method(s): A retrospective study was conducted to find out maternal mortality in the icu in the years 2010-2014. Data was collected from case entry registers and medical records department. Epidemi…	2016	Anesthesia and Analgesia	Bhasin, D.
	Too far to walk: Maternal mortality in context (Maternal deaths)	0	The Prevention of Maternal Mortality Program is a collaborative effort of Columbia University's Center for Population and Family Health and multidisciplinary teams of researchers from Ghana, Nigeria and Sierra Leone. Program goals include dissemination of information to those concerned with preventing maternal deaths. This review, which presents findings from a broad body of research, is part of …	1994	Social Science and Medicine	Thaddeus, S. and Maine, D.
	Towards elimination of maternal deaths: maternal deaths surveillance and response ()Matrenal death audits)	0	Current methods for estimating maternal mortality lack precision, and are not suitable for monitoring progress in the short run. In addition, national maternal mortality ratios (MMRs) alone do not provide useful information on where the greatest burden of mortality is located, who is concerned, what are the causes, and more importantly what sub-national variations occur. This paper discusses a ma…	2013	Reproductive health
	Towards greater effectiveness of perinatal death audit in low- and middle-income countries	0	2014	121	BJOG: An International Journal of Obstetrics & Gynaecology
	Tracking facility-based perinatal deaths in Tanzania: Results from an indicator validation assessment (No identification of modifiable factors)	0	Globally, an estimated 2.7 million babies die in the neonatal period annually, and of these, about 0.7 million die from intrapartum-related events. In Tanzania 51,000 newborn deaths and 43,000 stillbirths occur every year. Approximately two-thirds of these deaths could be potentially prevented with improvements in intrapartum and neonatal care. Routine measurement of fetal intrapartum deaths and …	2018	PloS one
	Training health professionals in conducting maternal death reviews (Maternal death reviews)	0	In countries where maternal death review (MDR) sessions are proposed as an intervention to improve quality of obstetric care, training focuses on the theory behind this method. However, experience shows that health staff lack confidence to apply the theory if they have not attended a practical training session. To address this problem, a training curriculum based on the new guidelines from the FI…	2014	Int J Gynaecol Obstet
	Translating lessons learnt from perinatal deaths into policies, programs and practice: Perinatal death audits in Sri Lanka (No identification of modifiable factors)	1	With the reduction of infant mortality rate to a single digit (8.2 per 1000 live births) and a larger proportion (60%) of such deaths being early neonatal deaths (END), perinatal deaths (PND) emerge as a priority area in Sri Lanka -a low and middle income country in South Asia. We aimed to analyze national PND data for action. National Perinatal Mortality Surveillance system was implemented in 20…	2017	BMC Pregnancy and Childbirth	Jayaratne, K.
	Trends in maternal health/healthcare in low-income countries and the implications on neonatal health (Quality of maternal care)	0	Maternal health in low-income countries has received increasing attention over the last 15-20 years. Maternal mortality ratios in these countries are mainly still modelled estimates and one cannot discern trends. The introduction of registration systems - giving reliable causes of death - is essential both for monitoring maternal health and fuelling action. Countries with documented success in re…	2006	Seminars in Fetal and Neonatal Medicine	Liljestrand, J.
	Trends in maternal mortality and assessment of substandard care in a tertiary care hospital (Maternal death)	0	OBJECTIVE: To assess the trends in maternal mortality and factors affecting substandard care at a tertiary care hospital in a developing country. METHOD: All maternal deaths during a period of 11 years in a tertiary care hospital were studied. Maternal deaths were defined according to ICD-10. The principal cause and category of death, chief contributory factor, nature of care (standard or substan…	2002	Eur J Obstet Gynecol Reprod Biol
	Trends in maternal mortality at the University of Calabar Teaching Hospital, Nigeria, 1999-2009 (Maternal death)	0	BACKGROUND: Maternal mortality remains a major public health challenge, not only at the University of Calabar Teaching Hospital, but in the developing world in general. OBJECTIVE: The objective of this study was to assess trends in maternal mortality in a tertiary health facility, the maternal mortality ratio, the impact of sociodemographic factors in the deaths, and common medical and social cau…	2010	Int J Womens Health
	Trends in maternal mortality in Tamale Teaching Hospital, Ghana (Maternal deaths)	0	OBJECTIVE: To determine the yearly maternal mortality ratio over the period 2006-2010 and trends in the causes of 139 audited maternal deaths from 2008-2010 at the Tamale Teaching Hospital in Ghana STUDY DESIGN: Retrospective descriptive review of maternal deaths SETTING: Department of Obstetrics and Gynaecology, Tamale Teaching Hospital METHODS: Data on maternal deaths that occurred over the rev…	2011	Ghana Med J
	Trends in perinatal and neonatal mortality and morbidity in India (Causes of perinatal deaths)	0	Although the infant mortality rate (IMR) has reduced by 50% during the past century, it compares poorly with the advanced countries and some developing countries. The observed fall in IMR has been mostly in post-neonatal mortality, with the result that neonatal deaths now account for over 60% of all infant deaths. The overall perinatal mortality rate (PMR) in India is still over 50 per 1000 and h…	1989	Indian pediatrics	Bhave, S. A.
	Two year audit of perinatal mortality at Kathmandu Medical College Teaching Hospital	1	INTRODUCTION: Perinatal mortality rate is a sensitive indicator of quality of care provided to women in pregnancy, at and after child birth and to the newborns in the first week of life. Regular perinatal audit would help in identifying all the factors that play a role in causing perinatal deaths and thus help in appropriate interventions to reduce avoidable perinatal deaths. AIMS AND OBJECTIVES:…	2006	Kathmandu Univ Med J (KUMJ)
	Use of a criteria-based audit to optimize uptake of cesarean delivery in a low-resource setting (Quality of maternal care)	0	OBJECTIVE: To evaluate the impact of a criteria-based audit (CBA) of obstructed labor and fetal distress on cesarean delivery and perinatal outcomes. METHODS: A cross-sectional study was performed at a tertiary referral hospital in Tanzania. Data were collected before and after CBA (January 2013-November 2013 and July 2015-June 2016). Outcomes of fetal distress (baseline CBA, n=248; re-audit, n=2…	2019	Int J Gynaecol Obstet
	Use of Rapid Ascertainment Process for Institutional Deaths (RAPID) to identify pregnancy-related deaths in tertiary-care obstetric hospitals in three departments in Haiti (Maternal deaths)	0	BACKGROUND: Accurate assessment of maternal deaths is difficult in countries lacking standardized data sources for their review. As a first step to investigate suspected maternal deaths, WHO suggests surveillance of pregnancy-related deaths", defined as deaths of women while pregnant or within 42 days of termination of pregnancy, irrespective of cause. Rapid Ascertainment Process for Institutiona…	2017	BMC Pregnancy Childbirth
	Using audit to enhance quality of maternity care in resource limited countries: lessons learnt from rural Tanzania (Quality of maternal care)	0	BACKGROUND: Although clinical audit is an important instrument for quality care improvement, the concept has not yet been adequately taken on board in rural settings in most resource limited countries where the problem of maternal mortality is immense. Maternal mortality and morbidity audit was established at Saint Francis Designated District Hospital (SFDDH) in rural Tanzania in order to generat…	2011	BMC Pregnancy Childbirth
	Using audits to reduce the incidence of uterine rupture in a Malawian district hospital (Quality of maternal care)	0	OBJECTIVES: To improve obstetric care and reduce the incidence of uterine rupture through the use of audits. METHODS: Data were collected from medical records and from questioning women who sustained uterine rupture over a 12-month period in Thyolo District Hospital, Malawi. Audit sessions were performed every 2-3 weeks for the first 3 months with relevant members of the hospital staff, after whi…	2009	Int J Gynaecol Obstet
	Using criteria-based audit to improve the management of postpartum haemorrhage in resource limited countries: a case study of Malawi (Quality of maternal care)	0	OBJECTIVE: The goal of this study was to assess and improve the management of postpartum haemorrhage (PPH) in maternity units in Malawi. The main objective was to determine whether criteria-based audit can improve adherence to standards for the management of PPH. METHODS: We used a before-and-after design and univariate statistics for data analysis. A retrospective review of 40 consecutive cases …	2009	Matern Child Health J
	Using internal and external reviewers can help to optimise neonatal mortality and morbidity conferences (No identification of modifiable factors)	0	Aim: This study determined whether there was a difference in the conclusions reached by neonatologists in morbidity and mortality conferences based on their level of involvement in a case.Methods: All neonatal deaths occurring between August 2014 and September 2015 at the neonatal intensive care unit of Sainte-Justine Hospital, Montreal, Quebec, Canada, were reviewed by internal physicians involv…	2018	Acta Paediatrica
	Using perinatal audit to promote change: A review (Review)	0	Close to half of all infant deaths world-wide now occur in the first week of life, almost all in developing countries, and the perinatal mortality rate (PNMR) is used as an indicator of the quality of health service delivery. Clinical audit aims to improve quality of care through the systematic assessment of practice against a defined standard, with a view to recommending and implementing measure…	1997	Health Policy and Planning	Mancey-Jones, M. and Brugha, R. F.
	Utility of morbidity and mortality conference in end-of-life education in the neonatal intensive care unit (No modifiable factors)	0	BACKGROUND: A monthly neonatal intensive care unit (NICU) morbidity and mortality conference (M&MC) was used to study the documentation of end-of-life (EOL) care, and integrate related education for staff and trainees. OBJECTIVE: To study the current documentation of comprehensive, interdisciplinary, palliative EOL care in the NICU at the Vanderbilt Children's Hospital and improve it relative to …	2007	Journal of Palliative Medicine
	Validation of local review for the identification of contributory factors and potentially avoidable perinatal deaths (No documentation of modifiable factors)	0	BACKGROUND: Reporting on perinatal mortality commenced 2006 in New Zealand through the Perinatal and Maternal Mortality Review Committee (PMMRC). Following review of international models, a process was developed for use in local review to identify contributory factors and potentially avoidable perinatal deaths. Local review of 720 perinatal deaths in 2009 found contributory factors in 24% of deat…	2016	Aust N Z J Obstet Gynaecol
	Value of perinatal audit in obstetric care in the developing world: A ten year experience of the Maputo model (No identification of perinatal modifiable factors)	0	A decade of perinatal audit in the Maputo Central Hospital is reviewed with the objective of addressing the potential value of the audit process in monitoring the different constituents of morbidity and mortality in the perinatal period. The perinatal mortality showed a significant but transient change during the observation period 1982-1991, while intrapartum fetal mortality was significantly re…	1993	Gynecologic and Obstetric Investigation	Bugalho, A. and Bergstrom, S.
	Verbal autopsy determined causes of neonatal deaths (Verbal autopsy)	0	2001	38	Indian pediatrics	Shrivastava, S. P., Kumar, A. and Kumar Ojha, A.
	Verbal/social autopsy study helps explain the lack of decrease in neonatal mortality in Niger, 2007-2010 (verbal autopsy)	0	BACKGROUND: This study was one of a set of verbal/social autopsy (VASA) investigations undertaken by the WHO/UNICEF-supported Child Health Epidemiology Reference Group to estimate the causes and determinants of neonatal and child deaths in high priority countries. The study objective was to help explain the lack of decrease in neonatal mortality in Niger from 2007 to 2010, a period during which c…	2016	Journal of global health	Kalter, H. D., Yaroh, A. G., Maina, A., Koffi, A. K., Bensaid, K., Amouzou, A. and Black, R. E.
	Verbal/social autopsy study helps explain the lack of decrease in neonatal mortality in Niger, 2007-2011 (Verbal autopsy)	0	OBJECTIVE: To assess capacity to develop routine monitoring of maternal health in the European Union using indicators of maternal mortality and severe morbidity. DESIGN: Analysis of aggregate data from routine statistical systems compiled by the EURO-PERISTAT project and comparison with data from national enquiries. SETTING: Twenty-five countries in the European Union and Norway. POPULATION: Wome…	2012	BJOG
	Verbal/social autopsy study helps explain the lack of decrease in neonatal mortality in Niger, 2007-2012 (Verbal autopsy)	0	Purpose: The purpose of this paper is to provide a situational overview of the facility-based maternal and perinatal morbidity and mortality audits (MPMMAs) in SSA, their current efficacy at reducing mortality and morbidity rates related to childbirth. Design/methodology/approach: This is a scoping literature review based on the synthesis of secondary literature. Findings: Not all countries in SS…	2019	International Journal of Human Rights in Healthcare
	Verbal/social autopsy study helps explain the lack of decrease in neonatal mortality in Niger, 2007-2013 (Verbal autopsy)	0	2012	344	BMJ: British Medical Journal (Clinical Research Edition)
	Verbal/social autopsy study helps explain the lack of decrease in neonatal mortality in Niger, 2007-2014 (Verbal autopsy)	0	Objectives The maternal near-miss case review (NMCR) cycle is a type of clinical audit aiming at improving quality of maternal healthcare by discussing near-miss cases. In several countries this approach has been introduced and supported by WHO and partners since 2004, but information on the quality of its implementation is missing. This study aimed at evaluating the quality of the NMCR implement…	2018	BMJ Open	Bacci, A., Hodorogea, S., Khachatryan, H., Babojonova, S., Irsa, S., Jansone, M., Dondiuc, I., Matarazde, G., Lazdane, G. and Lazzerini, M.
	Verbal/social autopsy study helps explain the lack of decrease in neonatal mortality in Niger, 2007-2015 (Verbal autopsy)	0	OBJECTIVE: To investigate the burden and causes of life-threatening maternal complications and the quality of emergency obstetric care in Nigerian public tertiary hospitals. DESIGN: Nationwide cross-sectional study. SETTING: Forty-two tertiary hospitals. POPULATION: Women admitted for pregnancy, childbirth and puerperal complications. METHODS: All cases of severe maternal outcome (SMO: maternal n…	2016	BJOG
	Verbal/social autopsy study helps explain the lack of decrease in neonatal mortality in Niger, 2007-2016 (Verbal autopsy)	0	We report cross-national regressions for maternal mortality in 49 developing countries, using indices of the adequacy of maternal health services derived from ratings by at least 10 experts per country. As in previous such regressions, a socioeconomic factor - in this case per capita income - has a significant effect, but having a trained attendant at delivery does not. Instead, the ratings index…	2003	Tropical Medicine and International Health	Bulatao, R. A. and Ross, J. A.
	Verbal/social autopsy study helps explain the lack of decrease in neonatal mortality in Niger, 2007-2017 (Verbal autopsy)	0	In 1991, an article on the Maternity Care Program in Matlab, Bangladesh, reported a substantial decline in direct obstetric deaths in the intervention area, but not in the control area. In this article, data are presented from the same period and area on a variety of intermediate events. They indicate that the decline in deaths was probably due to the combined efforts of community midwives and th…	1996	Studies in Family Planning	Maine, D., Akalin, M. Z., Chakraborty, J., De Francisco, A. and Strong, M.
	Verbal/social autopsy study helps explain the lack of decrease in neonatal mortality in Niger, 2007-2018 (Verbal autopsy)	0	According to estimates in 2015, there were 303,000 maternal deaths, 2.7 million newborn deaths and 2.6 million stillbirths. A wide range of factors, from health system dynamics to social determinants of health and underlying health conditions, contribute to this outcome. The highest mortality risk for mothers and their babies is on the day of birth, and most of these deaths are preventable. The l…	2016	Best Pract Res Clin Obstet Gynaecol
	Verbal/social autopsy study helps explain the lack of decrease in neonatal mortality in Niger, 2007-2019 (Verbal autopsy)	0	The Confidential Enquiry into Maternal Deaths began fifty years ago and represents the longest running clinical audit in the world. In the latest report for 1997-1999 the number of indirect death (those resulting from previous disease aggravated by pregnancy) exceeded direct deaths for the first time. Thrombosis and thrombo-embolism together with cardiac disease are the joint leading causes of de…	2002	CPD Anaesthesia	Burns, R. and McClure, J. H.
	Verbal/social autopsy study helps explain the lack of decrease in neonatal mortality in Niger, 2007-2020 (Verbal autopsy)	0	1988	1	Tropical journal of obstetrics and gynaecology	Okonofua, F. E., Makinde, O. N. and Ayangade, S. O.
	Verbal/social autopsy study helps explain the lack of decrease in neonatal mortality in Niger, 2007-2021 (Verbal autopsy)	0	Background: Despite significant reduction in maternal mortality, there are still many regions in the world that suffer from high mortality. District Kutai Kartanegara, Indonesia, is one such region where consistently high maternal mortality was observed despite high rate of delivery by skilled birth attendants. Method: Thirty maternal deaths were reviewed using verbal autopsy interviews, terminal…	2018	Biomed Res Int
	Verbal/social autopsy study helps explain the lack of decrease in neonatal mortality in Niger, 2007-2022 (Verbal autopsy)	0	OBJECTIVE: 'Verbal autopsy' (VA) is used to ascertain cause of death in countries where vital registration systems are lacking. Current VA methods for neonatal deaths vary widely and suffer from several limitations. We aimed to: (1) review current neonatal VA methods, (2) identify gaps and limitations, (3) illustrate some limitations using VA data and (4) identify new approaches in methodology an…	2009	J Perinatol
	Verbal/social autopsy study helps explain the lack of decrease in neonatal mortality in Niger, 2007-2023 (verbal autopsy)	0	Maternal mortality has been identified as a priority issue in health policy and research in India. The country, with an annual decrease of maternal mortality rate by 4.9% since 1990, now records 63,000 maternal deaths a year. India tops the list of countries with high maternal mortality. Based on a verbal autopsy study of 403 maternal deaths, conducted in 2008, this paper explores the missed oppo…	2013	Journal of Health, Population and Nutrition
