# Supplementary material for: Audit identified modifiable factors in Hospital Care of Newborns in low-middle income countries: a scoping review
Source: BMC Pediatr. 2022 Feb 18;22:99. doi: 10.1186/s12887-021-02965-w (PMC8855576; doi:10.1186/s12887-021-02965-w)
Supplement: Supplementary file 3 — Additional file 3. [file 12887_2021_2965_MOESM3_ESM.xlsx]

## Sheet: Sheet1
	FINAL FOR ABSTRACT REVIEW
	TITLE	INCLUDED/EXCLUDED	ABSTRACT	YEAR	JOURNAL	AUTHOR
	A 4 year review of neonatal outcome at the University of Benin Teaching Hospital, Benin City (Describing mortalities in NBU)	1	BACKGROUND: Neonatal morbidity and mortality rates reflect a nation's socio-economic status, the efficiency and effectiveness of health care services. This important indicator is useful in planning for improved healthcare delivery. A four year review of neonatal outcome was therefore conducted in the special care baby Unit (SCBU) of University of Benin Teaching Hospital (UBTH). METHODS AND SUBJEC…	2010	Niger J Clin Pract
	A rapid assessment of the quality of neonatal healthcare in Kilimanjaro region, northeast Tanzania (	1	Background: While child mortality is declining in Africa there has been no evidence of a comparable reduction in neonatal mortality. The quality of inpatient neonatal care is likely a contributing factor but data from resource limited settings are few. The objective of this study was to assess the quality of neonatal care in the district hospitals of the Kilimanjaro region of Tanzania. Methods: C…	2012	BMC pediatrics
	Adverse events and other incidents in neonatal intensive care units (systematic review of literature on Aes, included HIC USA, No modifiable factors)	1	The occurrence of avoidable adverse events (AEs) represents a problem of quality of care that is responsible for the increase in monetary and social costs, causing suffering to the patient, their family members and the professional involved. This situation is aggravated when it involves newborns (NBs) with very low birth weights and shorter gestational ages, admitted to neonatal intensive care un…	2015	Cien Saude Colet
	An audit and trends of perinatal mortality at the Jinnah Postgraduate Medical Centre, Karachi (Causes of perinatal deaths)	1	OBJECTIVE: To prospectively review the extent and determinants of perinatal mortality (PNM), at a large Government referral teaching hospital in Karachi and to compare the rate with previous data. METHODS: One year study from 1st January to 31st December 2001 was carried out in the Department of Obstetrics and Gynaecology, Jinnah Postgraduate Medical Centre, Karachi. A prospective review of all s…	2007	J Pak Med Assoc
	An Intervention to Enhance Obstetric and Newborn Care in India: A Cluster Randomized-Trial (Structural audits - maternal care (HFAs) - maternity wards. Community care)	1	Objectives: This study assessed whether community mobilization and interventions to improve emergency obstetric and newborn care reduced perinatal mortality (PMR) and neonatal mortality rates (NMR) in Belgaum, India. Methods: The cluster-randomised controlled trial was conducted in Belgaum District, Karnataka State, India. Twenty geographic clusters were randomized to control or the intervention.…	2015	Maternal & Child Health Journal
	Are deaths due to prematurity avoidable in developing countries?	1	Our aim was to assess the potential for reducing the perinatal mortality rate (PNMR) related to spontaneous preterm delivery. Data from 44 Perinatal Problem Identification Program sentinel sites around South Africa were used. In each perinatal death the primary cause as well as missed opportunities and substandard care were discussed and allocated. 3045 perinatal deaths in 78 343 births of >= 100…	2004	Tropical Doctor	Pattinson, R. C.
	Assessment of the quality of neonatal care in the Solomon Islands (Structural audit)	1	Aim: To identify strengths and obstacles for improving the quality of newborn care in the Solomon Islands. Improving the quality of newborn care is a priority in the Sustainable Development Goals and the Action Plan for Healthy Newborns in the Western Pacific. The neonatal mortality rate in the Solomon Islands, a lower-middle-income country, has improved slower than overall child mortality. In 20…	2018	Journal of Paediatrics & Child Health
	Audit-identified avoidable factors in maternal and perinatal deaths in low resource settings: a systematic review (Systematic review)	1	BACKGROUND: Audits provide a rational framework for quality improvement by systematically assessing clinical practices against accepted standards with the aim to develop recommendations and interventions that target modifiable deficiencies in care. Most childbirth-associated mortality audits in developing countries are focused on a single facility and, up to now, the avoidable factors in maternal…	2014	BMC Pregnancy Childbirth
	Barriers to neonatal care in developing countries: Parents' and providers' perceptions (Focus on perceptions of parents & health workers on quality of newborn care - no identification of mod. Factors)	1	Aim: Hospital care and advanced medical technologies for sick neonates are increasingly available, but not always readily accessible, in many countries. We characterised parents' and providers' perceptions of barriers to neonatal care in developing countries. Method(s): We interviewed parents whose infant was hospitalised within the first month of life in Cambodia, Malaysia, Laos and Vietnam, ask…	2012	Journal of Paediatrics and Child Health	Martinez, A. M., Khu, D. T. K., Boo, N. Y., Neou, L., Saysanasongkham, B. and Partridge, J. C.
	Case review of perinatal deaths at hospitals in Kigali, Rwanda: perinatal audit with application of a three-delays analysis (Focus on MF in care of mother)	1	BACKGROUND: Perinatal audit and the three-delays model are increasingly being employed to analyse barriers to perinatal health, at both community and facility level. Using these approaches, our aim was to assess factors that could contribute to perinatal mortality and potentially avoidable deaths at Rwandan hospitals. METHODS: Perinatal audits were carried out at two main urban hospitals, one at …	2017	BMC Pregnancy Childbirth
	Challenge of reducing perinatal mortality in rural Congo: findings of a prospective, population-based study (focus on causes of neonatal deaths not mod. Factors)	1	Each year, an estimated six million perinatal deaths occur worldwide, and 98% of these deaths occur in low- and middle-income countries. These estimates are based on surveys in both urban and rural areas, and they may underrepresent the problem in rural areas. This study was conducted to quantify perinatal mortality, to identify the associated risk factors, and to determine the most common causes…	2011	J Health Popul Nutr			Involves community audit and no modifiable factors
	Confidential enquiries into quality of care of women in labour using Hypoxic Ischemic Encephalopathy as a marker (MF on care provided to mum during labour and delivery)	1	OBJECTIVE: To identify avoidable factors contributing to neonatal morbidity and mortality due to birth asphyxia" and to ascertain if hypoxic ischemic encephalopathy (HIE) alone could act as a good marker for avoidable factors associated with "birth asphyxia". SETTING: Kalafong Hospital, South Africa, a regional hospital unit that caters for mainly indigent urban population but also receives refer…	2010	Facts Views Vis Obgyn
	Current status of neonatal care and alternate strategies for reduction of neonatal mortality in the decade of nineties (Report on status of neonaal care and strategies suggested to improve the QoC)	1	1991	28	Indian pediatrics	Bhargava, S. K., Ramji, S. and Sachdev, H. P.
	Dar es Salaam perinatal care study: needs assessment for quality of care (Focus on structural audits and patient interviews on quality of maternal care)	1	OBJECTIVE: Poor obstetric care in low income countries has been attributed to a wide range of factors. We conducted a perinatal care needs assessment in Dar es Salaam health institutions to assess the factors underlying the present poor perinatal outcome. METHOD(S): A cross sectional study was conducted in 2005 in all four public hospitals and all five public health centres purposively selected, …	2008	East African journal of public health	Nyamtema, A. S., Urassa, D. P., Massawe, S., Massawe, A., Mtasiwa, D., Lindmark, G. and van Roosmalen, J.
	Facility Death Review of Maternal and Neonatal Deaths in Bangladesh (Effects of facility death reviews and not modifiable factors)	1	Objectives: To explore the experiences, acceptance, and effects of conducting facility death review (FDR) of maternal and neonatal deaths and stillbirths at or below the district level in Bangladesh.Methods This was a qualitative study with healthcare providers involved in FDRs. Two districts were studied: Thakurgaon district (a pilot district) and Jamalpur district (randomly selected from three …	2015	PloS one
	Hospital-based data on perinatal and neonatal mortality in India ()	1	1986	23	Indian pediatrics	Singh, M.
	Identification of important and potentially avoidable risk factors in a prospective audit study of neonatal deaths in a paediatric hospital in Vietnam	1	AIM: Neonatal deaths (</=28 days) account for more than half of child mortality in Vietnam. Presumably most die in hospital, but data are scarce. This study aimed to identify risk factors of death among hospitalised neonates. METHODS: We prospectively studied all neonatal deaths and expected deaths (discharged alive after withdrawal of life-sustaining treatment) in a Vietnamese tertiary paediatri…	2014	Acta Paediatr
	Missed Opportunities in Neonatal Deaths in Rwanda: Applying the Three Delays Model in a Cross-Sectional Analysis of Neonatal Death (Doesn't list MFs. Associates causes of death with associated category of MF using 3-delays model)	1	Objective Administered in a timely manner, current evidence-based interventions could reduce neonatal deaths from infections, intrapartum injuries and complications due to prematurity. The three delays model (delay in seeking care, in arriving at a health facility, and in receiving adequate care), which has been applied to understanding maternal deaths, may be useful for understanding neonatal de…	2017	Matern Child Health J
	Morbidity and mortality in the special care baby unit of New Mulago Hospital, Kampala (Describes xtics of admissions)	1	The morbidity and mortality of admissions to the Special Care Baby Unit at New Mulago Hospital, Kampala are described for 1598 infants seen during the 12-month period of 1989. The overall neonatal mortality rate on the Unit was 18.0%, which has shown only slight improvement during the period 1984-1989. The major causes of death were, in descending order of frequency: birth asphyxia, respiratory d…	1992	Annals of Tropical Paediatrics	Mukasa, G. K.
	Morbidity and mortality of low birth weight infants in the new born unit of Kenyatta National Hospital, Nairobi (Describes care provided but doesn't id modifiable factors)	1	BACKGROUND: Morbidity and mortality of low birth weight (LBW) infants at Kenyatta National Hospital (KNH) has previously been found to be high. Other centres have shown that even with lack of neonatal intensive care facilities, selective interventions can be implemented that improve neonatal survival rates. It is important to identify those factors at KNH that when selectively modified, will impr…	2004	East Afr Med J
	Morbidity and mortality patterns of admissions into the Special Care Baby Unit of University of Abuja Teaching Hospital, Gwagwalada, Nigeria (Causes of m&m)	1	OBJECTIVE: To determine the morbidity and mortality patterns of patients admitted into the Special Care Baby Unit (SCBU) of the University of Abuja Teaching Hospital (UATH), Gwagwalada, Nigeria. METHOD: A retrospective analysis of records of patients admitted into the SCBU of the UATH over an 18 month period ofJanuary 2005 to June 2006 was carried out. RESULT: A total of 654 patients were admitte…	2009	Niger J Clin Pract
	Neonatal admissions, quality of care and outcome: 4 years of inpatient audit data from the Gambia's teaching hospital	1	Background: National facility-based neonatal mortality audits are an important source of data to identify areas for improvement of service delivery and outcome of care. Objective(s): To examine admissions to the neonatal unit, Edward Francis Small Teaching Hospital, Banjul, The Gambia and make recommendations for programme action to reduce mortality through improvements in the quality of care, pa…	2015	Paediatrics and International Child Health	Okomo, U. A., Dibbasey, T., Kassama, K., Lawn, J. E., Zaman, S. M. A., Kampmann, B., Howie, S. R. C. and Bojang, K.
	Neonatal mortality in Meerut district ()	1	A study of neonatal mortality in Meerut district revealed an infant mortality rate of 50.1 per 1000 live births. Neonatal mortality accounted for 37.8% of infant mortality with a neonatal mortality rate of 19.0 per 1000 live births. 90.5% of these neonates were delivered at home largely by untrained personnel (57.2%). Only 28.6% of these neonates were treated by qualified doctors and only 30.9% o…	1993	Indian journal of medical sciences	Garg, S. K., Mishra, V. N., Singh, J. V., Bhatnagar, M., Chopra, H. and Singh, R. B.
	Neonatal mortality patterns in an urban hospital (Describing causes of death)	1	Neonatal mortality rate is perhaps the most reliable indicator of the perinatal outcome. An assessment of perinatal outcome can be made through knowledge of causes of death. This study was carried out to evaluate the neonatal deaths in our hospital. Live births (n = 7309) and deaths (n = 328) during a 6 months period were retrospectively analyzed. These were grouped into non-preventable and poten…	1991	Indian pediatrics	Sarna, M. S., Saili, A., Dutta, A. K. and Kumari, S.
	Neonatal mortality: A scenario in a tertiary level hospital of a developing country (Describes causes of death)	1	This study was designed to observe the overall neonatal mortality and pattern of neonatal death in a developing country. The factors related to neonatal mortality are also analyzed. This retrospective study was carried out in all pediatric patients in a tertiary level hospital of a developing country in the year 2008. Total neonatal (0-28 days) and non-neonatal (after 28 days-12 years) admissions…	2010	Pediatric Reports	Mamunur Rashid, A. K. M., Habibur Rasul, C. H. and Mahbub Hafiz, S. M.
	Perinatal death audit (Report describing audits & classifying perinatal deaths)	1	Perinatal mortality rate (PMR), which indicates quality of care provided to women in pregnancy, at and after child birth and to the newborns in the first week of life, is high in Nepal. Published results show wide variation in PMR in the country. Higher rates are in the community and hospitals outside Kathmandu. Reduction of PMR is an important strategy in improving maternal and neonatal health a…	2004	Kathmandu Univ Med J (KUMJ)
	Perinatal death audit using WHO 2016 audit guide: ICD-PM making every baby count (Report on audit guide)	1	Introduction Pakistan has one of the highest perinatal death rates in the range of 57-81/1000. No systematic method of data collection and review exists. We decided to use the WHO guide to record our data on the review form. Presenting these data to policymakers with identification of contributing causes and avoidable factors can prevent future deaths. Methods Data for all perinatal deaths from J…	2017	BJOG: An International Journal of Obstetrics and Gynaecology	Wasim, T., Ali, R., Aslam, S. and Wasim, A. Z.
	Perinatal death audits in a peri-urban hospital in Kampala, Uganda	1	BACKGROUND: The perinatal mortality of 70 deaths per 1,000 total births in Uganda is unacceptably high. Perinatal death audits are important for improvement of perinatal care and reduction of perinatal morality. We integrated perinatal death audits in routine care, and describe its effect on perinatal mortality rate at Nsambya Hospital. METHODS: This was a retrospective descriptive study conducte…	2012	Afr Health Sci
	Perinatal deaths	1	Although the perinatal mortality rate (PNMR) has long been used in developed countries as a measure of the health and quality of the services in a community, it is less clearly related to other health indicators in developing countries. This is because a high perinatal loss is often accepted fatalistically and because data are incomplete. A 1995 report from a rural hospital and its related commun…	1995	Afr Health
	Perinatal mortality audit (Classification of perinatal deaths)	1	Perinatal mortality rate is a sensitive indicator of quality of care provided to women in pregnancy, at and after child birth and to the newborns in the first week of life. Regular perinatal audit would help in identifying all the factors that play a role in causing perinatal deaths and thus help in appropriate interventions to reduce avoidable perinatal deaths. A retrospective study of perinatal…	2010	Nepal Med Coll J
	Preventing medication errors in neonatology: Is it a dream? (Review on medication errors	1	Since 1999, the problem of patient safety has drawn particular attention, becoming a priority in health care. A medication error" (ME) is any preventable event occurring at any phase of the pharmacotherapy process (ordering, transcribing, dispensing, administering, and monitoring) that leads to, or can lead to, harm to the patient. Hence, MEs can involve every professional of the clinical team. M…	2014	World J Clin Pediatr
	Prospective Audit of Avoidable Factors in Institutional Stillbirths and Early Neonatal Deaths at Tikur Anbessa Hospital in Addis Ababa, Ethiopia	1	Mortality audits are being used with increasing frequency to improve health outcomes by pinpointing precisely where deficiencies in clinical care exist. We conducted a prospective audit of stillbirths and early neonatal deaths at Tikur Anbessa Hospital in Addis Ababa, Ethiopia, as part of a broader initiative to reduce perinatal mortality in the labor room and neonatal intensive care unit. Out of…	2015	Afr J Reprod Health
	Quality-of-care audits and perinatal mortality in South Africa (Lessons from the field)	1	PROBLEM: Suboptimal care contributes to perinatal mortality rates. Quality-of-care audits can be used to identify and change suboptimal care, but it is not known if such audits have reduced perinatal mortality in South Africa. APPROACH: We investigated perinatal mortality trends in health facilities that had completed at least five years of quality-of-care audits. In a subset of facilities that b…	2015	Bull World Health Organ
	Reducing perinatal mortality in developing countries (Perinatal deaths)	1	The perinatal mortality rate (PNMR) is a key health status indicator. It is multifactorial in aetiology and is significantly influenced by the quality of health care. While there is an ethical imperative to act to improve quality of care when deficiencies are apparent, the lack of controls--when an interventions is applied to an entire service--makes it difficult to infer a causal relationship be…	1997	Health Policy & Planning
	The high-risk perinatal registry. A systematic approach for reducing perinatal mortality	1	A systematic and comprehensive review of all 320 perinatal deaths occurring in Nassau County in 1973 reveals that one-quarter of these deaths might have been prevented if modalities of care that were known and available at that time had been utilized appropriately. Preventability--the presence or absence of avoidable factors which might have materially lessened the risk of death --was determined …	1977	Obstet Gynecol
