# Supplementary material for: Audit identified modifiable factors in Hospital Care of Newborns in low-middle income countries: a scoping review
Source: BMC Pediatr. 2022 Feb 18;22:99. doi: 10.1186/s12887-021-02965-w (PMC8855576; doi:10.1186/s12887-021-02965-w)
Supplement: Supplementary file 4 — Additional file 4. [file 12887_2021_2965_MOESM4_ESM.xlsx]

## Sheet: Sheet1
FINAL PAPERS FOR REVIEW OF FULL TEXT
Title	Year	Author	Journal	Volume	Issue
Perinatal death audit	2014	Manandhar, Dharma.	Kathmandu University Medical Journal	2	8
MORBIDITY AND MORTALITY OF LOW BIRTH WEIGHT INFANTS IN THE NEW BORN	2004	D.E. Simiyu	African, East: Journal, Medical	81	7
Lessons from the field Quality-of-care audits and perinatal mortality in South Africa	2015	Allanson, Emma R.: Pattinson, Robert C.	Bull World Health Organ	93	2014-07-01
Preventing medication errors in neonatology: Is it a dream?	2014	Antonucci, Roberto: Porcella, Annalisa	World Journal of Clinical Pediatrics © 2014	3	3
Facility Death Review of Maternal and Neonatal Deaths in Bangladesh	2015	Biswas, Animesh: Rahman, Fazlur: Eriksson, Charli: Halim, Abdul: Dalal, Koustuv	PloS one	10	11
Prospective Audit of Avoidable Factors in Institutional Stillbirths and Early Neonatal Deaths at Tikur Anbessa Hospital in Addis	2015	Demise, Asrat: Gebrehiwot, Yirgu: Worku, Bogale: Spector, Jonathan M.	Afr J Reprod Health	19	December
Neonatal mortality patterns in an urban hospital	1991	Dutta, Ashok	Indian pediatrics	28	August
Making Every Baby Count : Audit and Review of Stillbirths and Neonatal Deaths Highlights from the World Health Organization 2016 Audit Guide	2016	Every, Making	World Health Organisation	2016	August
Neonatal mortality : a scenario in a tertiary level hospital of a developing country	2010	Hafiz, S. Mahbub	Pediatric reports	2
Original paper Confidential enquiries into quality of care of women in labour using Hypoxic Ischemic Encephalopathy as a marker	2010	Health, Infant: Strategies, Care: Hospital, Kalafong: Building, Klinikala	Facts views and vision in ObGyn	2	4
Original Article An audit and trends of perinatal mortality at the Jinnah Postgraduate Medical Centre , Karachi	2007	Korejo, Razia: Bhutta, Shereen: Noorani, Khurshid J.: Bhutta, Zulfiqar A.	J Pak Med Assoc	57	4
Identification of important and potentially avoidable risk factors in a prospective audit study of neonatal deaths in a paediatric hospital in Vietnam	2014	Kruse, Alexandra Y.: Phuong, Cam N.: Ho, Binh Tt: Stensballe, Lone G.: Pedersen, Freddy K.: Greisen, Gorm	Acta Paediatrica	103	2
Barriers to neonatal care in developing countries : Parents ’ and providers ’ perceptions	2012	Martinez, Alma M.: Thi, Dung: Khu, Khanh: Boo, Nem Yun: Neou, Leakhena: Saysanasongkham, Bounnack: Partridge, John Colin	Journal of Pediatrics and Child Health	48
Challenge of Reducing Perinatal Mortality in Rural Congo : Findings of a Prospective , Population-based Study	2015	Matendo, Richard M.: Engmann, Cyril M.: Ditekemena, John D.: Gado, Justin: Tshefu, Antoinette: McClure, Elizabeth M.: Moore, Janet: Boelaert, Marleen: Carlo, Waldemar A.: Wright, Linda L.: Bose, Carl L.	J HEALTH POPUL NUTR	29	5
A rapid assessment of the quality of neonatal healthcare in Kilimanjaro region, northeast Tanzania	2012	Mbwele, Bernard: Reddy, Elizabeth: Reyburn, Hugh	BMC pediatrics	12	1
Audit-identified avoidable factors in maternal and perinatal deaths in low resource settings: a systematic review	2014	Merali, Hasan S.: Lipsitz, Stuart: Hevelone, Nathanael: Gawande, Atul A.: Lashoher, Angela: Agrawal, Priya: Spector, Jonathan	BMC pregnancy and childbirth	14
Morbidity and mortality in the Special Care Baby Unit of New Mulago Hospital , Kampala Morbidity and mortality in the Special Care Baby Unit of New Mulago Hospital , Kampala	2017	Mukasa, G. K.	Annals of Tropical Paediatric	12	3
Case review of perinatal deaths at hospitals in Kigali , Rwanda : perinatal audit with application of a three-delays analysis	2017	Musafili, Aimable: Persson, Lars-åke: Baribwira, Cyprien: Påfs, Jessica: Mulindwa, Patrick Adam: Essén, Birgitta	BMC Pregnancy and Childbirth	17	85
An Intervention to Enhance Obstetric and Newborn Care in India: A cluster randomized-trial	2016	Nc, N. C.	Matern Child Health J	19	12
Dar es Salaam perinatal care study : needs assessment for quality of care	2008	Nyamtema, Angelo S.: Urassa, David P.: Sciences, Allied: Massawe, Siriel: Sciences, Allied: Massawe, Augustine: Sciences, Allied	East African journal of public health	5	May
Morbidity and mortality patterns of admissions into the Special Care Baby Unit of University of Abuja Teaching Hospital, Gwagwalada, Nigeria	2009	Okechukwu, A. A.: Achonwa, A.	Nigerian journal of clinical practice	12	4
Neonatal admissions, quality of care and outcome: 4 years of inpatient audit data from The Gambia&#039;s teaching hospital	2015	Okomo, Uduak A.: Dibbasey, Tida: Kassama, Kalipha: Lawn, Joy E.: Zaman, Syed M. A.: Kampmann, Beate: Howie, Stephen R. C.: Bojang, Kalifa	Paediatr Int Child Health	35	3
A 4 year review of neonatal outcome at the University of Benin Teaching Hospital, Benin City	2010	Omoigberale, A. I.: Sadoh, W. E.: Nwaneri, D. U.	Nigerian journal of clinical practice	13	3
Are deaths due to prematurity avoidable in developing countries?	2004	Pattinson, R. C.	Tropical doctor	34	3
Adverse events and other incidents in neonatal intensive care units review		Seta, Marismary Horsth De: Vieira, Walter: Junior, Mendes	Ciência & Saúde Coletiva,	20	3
Perinatal mortality audit	2010	Shrestha, S.: Sharma, A.: Upadhyay, S.: Rijal, P.	Nepal Medical College journal : NMCJ	12	4
Assessment of the quality of neonatal care in the Solomon Islands	2017	Tosif, Shidan: Nasi, Titus: Gray, Amy: Sadr-azodi, Nahad: Ogaoga, Divi: Duke, Trevor	Journal of Paediatrics and Child Health
Perinatal death audits in a peri-urban hospital in Kampala , Uganda	2000	Vk, Nakibuuka: Okong, P.: Waiswa, P.: Rn, Byaruhanga	Afican Health Sciences	12	4
Reducing perinatal mortality in developing countries	1997	Wilkinson, D.	Health Policy & Planning	12	2
Missed Opportunities in Neonatal Deaths in Rwanda : Applying the Three Delays Model in a Cross-Sectional Analysis of Neonatal Death	2017	Wilmot, Efua	Matern Child Health J	21
Current status of neonatal care and alternate strategies for reduction of neonatal mortality in the decade of nineties	1991	Bhargava S.K, Ramji S, Sachdev H.P.S	Indian Pediatrics	28
